# Supplementary material for: N,N-Dimethyl-N-propyl­propan-1-aminium chloride monohydrate
Source: Acta Crystallogr Sect E Struct Rep Online. 2008 Oct 11;64(Pt 11):o2100. doi: 10.1107/S1600536808032340 (PMC2959546; doi:10.1107/S1600536808032340)
Supplement: Supplementary file 1 [file e-64-o2100-sup1.cif]

##############################################################################
###                                                                        ###
###        Electronic paper (Acta Crystallographica Section E)             ###
###                                                                        ###
##############################################################################
#                                                                            #
# This CIF contains the data in a paper accepted for publication in Acta     #
# Crystallographica Section E. It conforms to the requirements of Notes      #
# for Authors for Section E, and has been peer reviewed under the auspices   #
# of the IUCr Commission on Journals.                                        #
#                                                                            #
# Full details of the Crystallographic Information File format               #
# are given in the paper "The Crystallographic Information File (CIF):       #
# a New Standard Archive File for Crystallography" by S. R. Hall, F. H.      #
# Allen and I. D. Brown [Acta Cryst. (1991), A47, 655-685].                  #
#                                                                            #
# The current version of the core CIF dictionary is obtainable from          #
# ftp://ftp.iucr.org/pub/cif_core.dic. The current version number is 2.4.    #
#                                                                            #
# Software is freely available for graphical display of the structure(s) in  #
# this CIF.  For information consult the CIF home page http://www.iucr.org/  #
# cif/home.html                                                              #
#                                                                            #
# This file may be used for bona fide research purposes within the           #
# scientific community so long as proper attribution is given to the journal # 
# article from which it was obtained.                                        #
#                                                                            #
##############################################################################
                                             
data_I
_audit_creation_method     SHELXL-97
_chemical_name_systematic
;
<i>N</i>,<i>N</i>-Dimethyl-<i>N</i>-propylpropan-1-aminium chloride monohydrate
;
_chemical_name_common     ?
_chemical_formula_moiety     'C8 H20 N +, Cl -, H2 O'
_chemical_formula_sum     'C8 H22 Cl N O'
_chemical_formula_iupac     'C8 H20 N +, Cl -, H2 O'
_chemical_formula_weight     183.72
_chemical_melting_point     ?
_symmetry_cell_setting     monoclinic
_symmetry_space_group_name_H-M     'P 21/n'
loop_
    _symmetry_equiv_pos_as_xyz
    'x, y, z'
    '-x+1/2, y+1/2, -z+1/2'
    '-x, -y, -z'
    'x-1/2, -y-1/2, z-1/2'
_cell_length_a     7.9870(16)
_cell_length_b     9.4210(19)
_cell_length_c     14.875(3)
_cell_angle_alpha     90.00
_cell_angle_beta     100.23(3)
_cell_angle_gamma     90.00
_cell_volume     1101.5(4)
_cell_formula_units_Z     4
_cell_measurement_reflns_used     1705
_cell_measurement_theta_min     0.88
_cell_measurement_theta_max     63.69
_cell_measurement_temperature     173(2)
_exptl_crystal_description     rod
_exptl_crystal_colour     colourless
_exptl_crystal_size_max     0.40
_exptl_crystal_size_mid     0.12
_exptl_crystal_size_min     0.12
_exptl_crystal_density_diffrn     1.108
_exptl_crystal_density_meas     ?
_exptl_crystal_density_method     'not measured'
_exptl_crystal_F_000     408
_exptl_absorpt_coefficient_mu     2.706
_exptl_absorpt_correction_type     multi-scan
_exptl_absorpt_process_details     '(SADABS; Sheldrick, 2004)'
_exptl_absorpt_correction_T_min     0.5343
_exptl_absorpt_correction_T_max     0.7372
_exptl_special_details
;
;
_diffrn_ambient_temperature     173(2)
_diffrn_radiation_type     CuK\a
_diffrn_radiation_wavelength     1.54178
_diffrn_radiation_source     'fine-focus sealed tube'
_diffrn_radiation_monochromator     graphite
_diffrn_measurement_device_type     'Nonius Kappa APEXII'
_diffrn_measurement_method     '\f and \w '
_diffrn_detector_area_resol_mean     ?
_diffrn_reflns_number     6471
_diffrn_reflns_av_R_equivalents     0.0562
_diffrn_reflns_av_sigmaI/netI     0.0503
_diffrn_reflns_theta_min     5.58
_diffrn_reflns_theta_max     63.39
_diffrn_reflns_theta_full     63.39
_diffrn_measured_fraction_theta_max     0.993
_diffrn_measured_fraction_theta_full     0.992
_diffrn_reflns_limit_h_min     -7
_diffrn_reflns_limit_h_max     9
_diffrn_reflns_limit_k_min     -10
_diffrn_reflns_limit_k_max     10
_diffrn_reflns_limit_l_min     -17
_diffrn_reflns_limit_l_max     16
_diffrn_standards_number     0
_diffrn_standards_interval_count     0
_diffrn_standards_interval_time     0
_diffrn_standards_decay_%     0
_refine_special_details
;
Refinement of <i>F</i>^2^ against ALL reflections. The weighted <i>R</i>-factor
<i>wR</i> and goodness of fit <i>S</i> are based on <i>F</i>^2^, conventional
<i>R</i>-factors <i>R</i> are based on <i>F</i>, with <i>F</i> set to zero for
negative <i>F</i>^2^. The threshold expression of <i>F</i>^2^ >
\s(<i>F</i>^2^) is used only for calculating <i>R</i>-factors(gt) <i>etc</i>.
and is not relevant to the choice of reflections for refinement.
<i>R</i>-factors based on <i>F</i>^2^ are statistically about twice as large
as those based on <i>F</i>, and <i>R</i>- factors based on ALL data will be
even larger.
;
_reflns_number_total     1784
_reflns_number_gt     1474
_reflns_threshold_expression     I>2\s(I)
_refine_ls_structure_factor_coef     Fsqd
_refine_ls_matrix_type     full
_refine_ls_R_factor_all     0.0534
_refine_ls_R_factor_gt     0.0416
_refine_ls_wR_factor_gt     0.1011
_refine_ls_wR_factor_ref     0.1075
_refine_ls_goodness_of_fit_ref     1.036
_refine_ls_restrained_S_all     1.036
_refine_ls_number_reflns     1784
_refine_ls_number_parameters     112
_refine_ls_number_restraints     0
_refine_ls_hydrogen_treatment     mixed
_refine_ls_weighting_scheme     calc
_refine_ls_weighting_details
         'calc w=1/[\s^2^(Fo^2^)+(0.0535P)^2^+0.2799P] where P=(Fo^2^+2Fc^2^)/3'
_atom_sites_solution_hydrogens     geom
_atom_sites_solution_primary     direct
_atom_sites_solution_secondary     difmap
_refine_ls_shift/su_max     0.000
_refine_ls_shift/su_mean     0.000
_refine_diff_density_max     0.201
_refine_diff_density_min     -0.214
_refine_ls_extinction_method     none
_refine_ls_extinction_coef     ?
loop_
    _atom_type_symbol
    _atom_type_description
    _atom_type_scat_dispersion_real
    _atom_type_scat_dispersion_imag
    _atom_type_scat_source
    'C' 'C' 0.0181 0.0091
                         'International Tables Vol C Tables 4.2.6.8 and 6.1.1.4'
    'H' 'H' 0.0000 0.0000
                         'International Tables Vol C Tables 4.2.6.8 and 6.1.1.4'
    'N' 'N' 0.0311 0.0180
                         'International Tables Vol C Tables 4.2.6.8 and 6.1.1.4'
    'O' 'O' 0.0492 0.0322
                         'International Tables Vol C Tables 4.2.6.8 and 6.1.1.4'
    'Cl' 'Cl' 0.3639 0.7018
                         'International Tables Vol C Tables 4.2.6.8 and 6.1.1.4'
_computing_data_collection     'COLLECT (Nonius, 2002)'
_computing_cell_refinement
         'DENZO-SMN (Otwinowski & Minor, 1997; Otwinowski <i>et al.</i>,  2003)'
_computing_data_reduction
         'DENZO-SMN (Otwinowski & Minor, 1997; Otwinowski <i>et al.</i>,  2003)'
_computing_structure_solution     'SIR2002 (Burla <i>et al.</i>,  2003)'
_computing_structure_refinement     'SHELXL97 (Sheldrick, 2008)'
_computing_molecular_graphics     'DIAMOND (Brandenburg, 2008)'
_computing_publication_material     'SHELXL97 (Sheldrick, 2008)'
loop_
    _atom_site_type_symbol
    _atom_site_label
    _atom_site_fract_x
    _atom_site_fract_y
    _atom_site_fract_z
    _atom_site_U_iso_or_equiv
    _atom_site_adp_type
    _atom_site_calc_flag
    _atom_site_refinement_flags
    _atom_site_occupancy
    _atom_site_disorder_assembly
    _atom_site_disorder_group
    Cl Cl1 0.33660(7) -0.05079(6) 0.66252(4) 0.0363(2) Uani d . 1 . .
    N N1 0.7874(2) 0.10789(19) 0.61585(11) 0.0244(4) Uani d . 1 . .
    O O1W 0.0649(3) -0.2974(3) 0.68554(19) 0.0673(7) Uani d . 1 . .
    C C21 0.9430(2) 0.1617(2) 0.58112(14) 0.0272(5) Uani d . 1 . .
    H H4A 1.0416 0.1023 0.6077 0.033 Uiso calc R 1 . .
    H H4B 0.9243 0.1489 0.5140 0.033 Uiso calc R 1 . .
    C C31 0.7647(3) -0.0457(2) 0.59034(16) 0.0311(5) Uani d . 1 . .
    H H5A 0.6659 -0.0836 0.6131 0.047 Uiso calc R 1 . .
    H H5B 0.8668 -0.0987 0.6175 0.047 Uiso calc R 1 . .
    H H5C 0.7466 -0.0551 0.5237 0.047 Uiso calc R 1 . .
    C C13 0.9427(3) 0.0851(3) 0.87601(15) 0.0366(6) Uani d . 1 . .
    H H6A 0.9657 0.1866 0.8863 0.055 Uiso calc R 1 . .
    H H6B 1.0303 0.0295 0.9153 0.055 Uiso calc R 1 . .
    H H6C 0.8308 0.0622 0.8905 0.055 Uiso calc R 1 . .
    C C41 0.6317(3) 0.1857(3) 0.56898(16) 0.0333(5) Uani d . 1 . .
    H H7A 0.6236 0.1783 0.5026 0.050 Uiso calc R 1 . .
    H H7B 0.6399 0.2859 0.5870 0.050 Uiso calc R 1 . .
    H H7C 0.5302 0.1437 0.5868 0.050 Uiso calc R 1 . .
    C C11 0.7990(2) 0.1267(2) 0.71770(13) 0.0269(5) Uani d . 1 . .
    H H8A 0.6911 0.0936 0.7346 0.032 Uiso calc R 1 . .
    H H8B 0.8097 0.2294 0.7319 0.032 Uiso calc R 1 . .
    C C12 0.9448(3) 0.0497(3) 0.77691(15) 0.0319(5) Uani d . 1 . .
    H H9A 0.9323 -0.0540 0.7672 0.038 Uiso calc R 1 . .
    H H9B 1.0542 0.0796 0.7604 0.038 Uiso calc R 1 . .
    C C22 0.9876(3) 0.3154(2) 0.60251(17) 0.0360(6) Uani d . 1 . .
    H H10A 1.0077 0.3301 0.6695 0.043 Uiso calc R 1 . .
    H H10B 0.8915 0.3768 0.5749 0.043 Uiso calc R 1 . .
    C C23 1.1457(3) 0.3563(3) 0.5653(2) 0.0497(7) Uani d . 1 . .
    H H11A 1.2408 0.2956 0.5929 0.074 Uiso calc R 1 . .
    H H11B 1.1739 0.4558 0.5802 0.074 Uiso calc R 1 . .
    H H11C 1.1247 0.3438 0.4989 0.074 Uiso calc R 1 . .
    H H1W 0.141(4) -0.250(4) 0.675(2) 0.065(11) Uiso d . 1 . .
    H H2W 0.100(4) -0.360(4) 0.724(3) 0.084(12) Uiso d . 1 . .
loop_
    _atom_site_aniso_label
    _atom_site_aniso_U_11
    _atom_site_aniso_U_22
    _atom_site_aniso_U_33
    _atom_site_aniso_U_12
    _atom_site_aniso_U_13
    _atom_site_aniso_U_23
    Cl1 0.0368(3) 0.0399(4) 0.0335(3) 0.0034(2) 0.0099(2) 0.0041(2)
    N1 0.0251(9) 0.0244(10) 0.0234(9) 0.0008(7) 0.0037(7) 0.0005(7)
    O1W 0.0431(12) 0.0528(15) 0.1006(19) -0.0032(11) -0.0020(12) 0.0265(13)
    C21 0.0270(11) 0.0327(13) 0.0226(11) 0.0014(9) 0.0067(8) 0.0011(9)
    C31 0.0359(12) 0.0241(12) 0.0326(12) -0.0012(9) 0.0038(9) -0.0041(9)
    C13 0.0479(14) 0.0344(14) 0.0265(12) 0.0043(11) 0.0038(10) -0.0001(10)
    C41 0.0264(11) 0.0375(14) 0.0333(13) 0.0071(10) -0.0020(9) 0.0037(10)
    C11 0.0281(11) 0.0305(13) 0.0232(11) 0.0028(9) 0.0074(8) 0.0002(9)
    C12 0.0321(11) 0.0384(14) 0.0251(12) 0.0046(10) 0.0047(9) 0.0023(10)
    C22 0.0391(12) 0.0319(14) 0.0390(14) -0.0060(10) 0.0122(10) -0.0033(10)
    C23 0.0465(14) 0.0420(16) 0.0639(18) -0.0122(12) 0.0192(13) 0.0043(13)
_geom_special_details
;
All e.s.d.'s (except the e.s.d. in the dihedral angle between two l.s. planes)
are estimated using the full covariance matrix. The cell e.s.d.'s are taken
into account individually in the estimation of e.s.d.'s in distances, angles
and torsion angles; correlations between e.s.d.'s in cell parameters are only
used when they are defined by crystal symmetry. An approximate (isotropic)
treatment of cell e.s.d.'s is used for estimating e.s.d.'s involving l.s.
planes.
;
loop_
    _geom_bond_atom_site_label_1
    _geom_bond_atom_site_label_2
    _geom_bond_site_symmetry_2
    _geom_bond_distance
    _geom_bond_publ_flag
    N1 C31 . 1.499(3) ?
    N1 C41 . 1.504(3) ?
    N1 C11 . 1.512(3) ?
    N1 C21 . 1.515(3) ?
    O1W H1W . 0.79(4) ?
    O1W H2W . 0.84(4) ?
    C21 C22 . 1.512(3) ?
    C21 H4A . 0.9900 ?
    C21 H4B . 0.9900 ?
    C31 H5A . 0.9800 ?
    C31 H5B . 0.9800 ?
    C31 H5C . 0.9800 ?
    C13 C12 . 1.514(3) ?
    C13 H6A . 0.9800 ?
    C13 H6B . 0.9800 ?
    C13 H6C . 0.9800 ?
    C41 H7A . 0.9800 ?
    C41 H7B . 0.9800 ?
    C41 H7C . 0.9800 ?
    C11 C12 . 1.514(3) ?
    C11 H8A . 0.9900 ?
    C11 H8B . 0.9900 ?
    C12 H9A . 0.9900 ?
    C12 H9B . 0.9900 ?
    C22 C23 . 1.516(3) ?
    C22 H10A . 0.9900 ?
    C22 H10B . 0.9900 ?
    C23 H11A . 0.9800 ?
    C23 H11B . 0.9800 ?
    C23 H11C . 0.9800 ?
loop_
    _geom_angle_atom_site_label_1
    _geom_angle_atom_site_label_2
    _geom_angle_atom_site_label_3
    _geom_angle_site_symmetry_1
    _geom_angle_site_symmetry_3
    _geom_angle
    _geom_angle_publ_flag
    C31 N1 C41 . . 107.48(16) ?
    C31 N1 C11 . . 110.50(16) ?
    C41 N1 C11 . . 107.79(16) ?
    C31 N1 C21 . . 107.86(15) ?
    C41 N1 C21 . . 109.83(16) ?
    C11 N1 C21 . . 113.22(15) ?
    H1W O1W H2W . . 110(3) ?
    C22 C21 N1 . . 115.22(17) ?
    C22 C21 H4A . . 108.5 ?
    N1 C21 H4A . . 108.5 ?
    C22 C21 H4B . . 108.5 ?
    N1 C21 H4B . . 108.5 ?
    H4A C21 H4B . . 107.5 ?
    N1 C31 H5A . . 109.5 ?
    N1 C31 H5B . . 109.5 ?
    H5A C31 H5B . . 109.5 ?
    N1 C31 H5C . . 109.5 ?
    H5A C31 H5C . . 109.5 ?
    H5B C31 H5C . . 109.5 ?
    C12 C13 H6A . . 109.5 ?
    C12 C13 H6B . . 109.5 ?
    H6A C13 H6B . . 109.5 ?
    C12 C13 H6C . . 109.5 ?
    H6A C13 H6C . . 109.5 ?
    H6B C13 H6C . . 109.5 ?
    N1 C41 H7A . . 109.5 ?
    N1 C41 H7B . . 109.5 ?
    H7A C41 H7B . . 109.5 ?
    N1 C41 H7C . . 109.5 ?
    H7A C41 H7C . . 109.5 ?
    H7B C41 H7C . . 109.5 ?
    N1 C11 C12 . . 115.50(16) ?
    N1 C11 H8A . . 108.4 ?
    C12 C11 H8A . . 108.4 ?
    N1 C11 H8B . . 108.4 ?
    C12 C11 H8B . . 108.4 ?
    H8A C11 H8B . . 107.5 ?
    C13 C12 C11 . . 108.70(18) ?
    C13 C12 H9A . . 109.9 ?
    C11 C12 H9A . . 109.9 ?
    C13 C12 H9B . . 109.9 ?
    C11 C12 H9B . . 109.9 ?
    H9A C12 H9B . . 108.3 ?
    C21 C22 C23 . . 110.3(2) ?
    C21 C22 H10A . . 109.6 ?
    C23 C22 H10A . . 109.6 ?
    C21 C22 H10B . . 109.6 ?
    C23 C22 H10B . . 109.6 ?
    H10A C22 H10B . . 108.1 ?
    C22 C23 H11A . . 109.5 ?
    C22 C23 H11B . . 109.5 ?
    H11A C23 H11B . . 109.5 ?
    C22 C23 H11C . . 109.5 ?
    H11A C23 H11C . . 109.5 ?
    H11B C23 H11C . . 109.5 ?
loop_
    _geom_torsion_atom_site_label_1
    _geom_torsion_atom_site_label_2
    _geom_torsion_atom_site_label_3
    _geom_torsion_atom_site_label_4
    _geom_torsion_site_symmetry_1
    _geom_torsion_site_symmetry_2
    _geom_torsion_site_symmetry_3
    _geom_torsion_site_symmetry_4
    _geom_torsion
    _geom_torsion_publ_flag
    C31 N1 C21 C22 . . . . -178.85(18) ?
    C41 N1 C21 C22 . . . . 64.3(2) ?
    C11 N1 C21 C22 . . . . -56.3(2) ?
    C31 N1 C11 C12 . . . . 60.2(2) ?
    C41 N1 C11 C12 . . . . 177.38(18) ?
    C21 N1 C11 C12 . . . . -60.9(2) ?
    N1 C11 C12 C13 . . . . 177.40(18) ?
    N1 C21 C22 C23 . . . . 179.42(19) ?
loop_
    _geom_hbond_atom_site_label_D
    _geom_hbond_atom_site_label_H
    _geom_hbond_atom_site_label_A
    _geom_hbond_site_symmetry_D
    _geom_hbond_site_symmetry_H
    _geom_hbond_site_symmetry_A
    _geom_hbond_distance_DH
    _geom_hbond_distance_HA
    _geom_hbond_distance_DA
    _geom_hbond_angle_DHA
    _geom_hbond_publ_flag
    O1W H1W Cl1 1 1 1 0.79(4) 2.47(4) 3.239(3) 164(3) y
    O1W H2W Cl1 2_556 2_556 1 0.84(4) 2.46(4) 3.285(3) 172(4) y
    C31 H5B O1W 1_455 1_455 1 0.98 2.542 3.489(4) 162.31 y
    C21 H4A Cl1 1_455 1_455 1 0.99 2.759 3.742(2) 172.27 y
    C41 H7A Cl1 3_656 3_656 1 0.98 2.803 3.721(3) 156.29 y
    C41 H7C Cl1 1 1 1 0.98 2.763 3.691(3) 158.07 y
data_global
_journal_date_recd_electronic     2008-10-01
_journal_date_accepted     2008-10-07
_journal_name_full     'Acta Crystallographica, Section E'
_journal_year     2008
_journal_volume     64
_journal_issue     11
_journal_page_first     o2100
_journal_page_last     o2100
_journal_paper_category     QO
_journal_coeditor_code     CV2460
_publ_contact_author_name     'Docent Manu Lahtinen'
_publ_contact_author_address
;University of Jyv\"askyl\"a,
Department of Chemistry, P.O.BOX 35, FIN-40014 JY, Finland
;
_publ_contact_author_email     manu.lahtinen@jyu.fi
_publ_contact_author_fax     '+358 14 2602501'
_publ_contact_author_phone     '+358 14 2602624'
_publ_section_title
;
<i>N</i>,<i>N</i>-Dimethyl-<i>N</i>-propylpropan-1-aminium chloride monohydrate
;
loop_
    _publ_author_name
    _publ_author_address
    'K\"arn\"a, Minna'
;
University of Jyv\"askyl\"a,
Department of Chemistry, PO Box 35, FIN-40014 JY, Finland
;
    'Lahtinen, Manu'
;
University of Jyv\"askyl\"a,
Department of Chemistry, PO Box 35, FIN-40014 JY, Finland
;
    'Valkonen, Jussi'
;
University of Jyv\"askyl\"a,
Department of Chemistry, PO Box 35, FIN-40014 JY, Finland
;
