# Supplementary material for: N,N-Dimethyl-N-propyl­propan-1-aminium chloride monohydrate
Source: Acta Crystallogr Sect E Struct Rep Online. 2008 Oct 11;64(Pt 11):o2100. doi: 10.1107/S1600536808032340 (PMC2959546; doi:10.1107/S1600536808032340)
Supplement: Supplementary file 2 [file e-64-o2100-Isup2.hkl]

#
# h,k,l, Fc-squared, Fo-squared, sigma(Fo-squared) and status flag
#
data_I
_shelx_title ' xsTBT-029Cl-2 in P2(1)/n'
_shelx_refln_list_code          4
_shelx_F_calc_maximum      130.48
_exptl_crystal_F_000       408.00
_reflns_d_resolution_high  0.8622
 
loop_
 _symmetry_equiv_pos_as_xyz
 'x, y, z'
 '-x+1/2, y+1/2, -z+1/2'
 '-x, -y, -z'
 'x-1/2, -y-1/2, z-1/2'
 
_cell_length_a     7.9870
_cell_length_b     9.4210
_cell_length_c    14.8750
_cell_angle_alpha  90.000
_cell_angle_beta  100.230
_cell_angle_gamma  90.000
 
_shelx_F_squared_multiplier     1.000
 
loop_
 _refln_index_h
 _refln_index_k
 _refln_index_l
 _refln_F_squared_calc
 _refln_F_squared_meas
 _refln_F_squared_sigma
 _refln_observed_status
   2   0   0       12.44       17.84      2.50 o
   4   0   0       75.25       80.73      4.42 o
   6   0   0      209.25      190.32     14.52 o
   8   0   0      170.15      163.61     19.59 o
   1   1   0        3.44        3.90      0.87 o
   2   1   0       38.33       48.17      3.67 o
   3   1   0     2334.06     2623.26    101.55 o
   4   1   0     1133.22     1167.29     26.18 o
   5   1   0        3.29        3.08      2.58 o
   6   1   0      947.80      882.51     23.24 o
   7   1   0     1022.66      893.54     39.74 o
   8   1   0       70.46       73.37      5.93 o
   0   2   0      883.23     1060.71     35.80 o
   1   2   0     8122.76     7536.64    189.33 o
   2   2   0     2048.45     1928.07     77.96 o
   3   2   0       47.95       49.77      5.15 o
   4   2   0        4.13        2.00      1.38 o
   5   2   0      260.59      245.86      6.60 o
   6   2   0      103.48      107.51      5.81 o
   7   2   0      246.60      247.28      9.71 o
   8   2   0       31.21       31.81      3.95 o
   1   3   0      807.07      899.27     32.75 o
   2   3   0      385.54      352.15     15.51 o
   3   3   0      653.63      673.47     32.11 o
   4   3   0      217.85      229.22      6.19 o
   5   3   0      186.17      199.08      5.90 o
   6   3   0      124.73      125.25      6.58 o
   7   3   0       24.53       22.63      4.53 o
   8   3   0      152.48      152.38     10.45 o
   0   4   0     1024.91     1078.83     49.77 o
   1   4   0      449.53      402.06     14.19 o
   2   4   0       21.97       19.02      4.55 o
   3   4   0      247.13      264.03      8.26 o
   4   4   0       22.47       19.71      2.64 o
   5   4   0       35.50       35.08      3.16 o
   6   4   0        4.15        3.87      3.39 o
   7   4   0      383.05      423.30     18.43 o
   8   4   0       12.55       10.99      4.67 o
   1   5   0     1099.66     1140.69     28.30 o
   2   5   0      459.58      454.93     16.18 o
   3   5   0        0.05        2.90      2.52 o
   4   5   0      595.98      635.80     17.25 o
   5   5   0       48.01       54.14      4.29 o
   6   5   0       70.25       62.50      5.53 o
   7   5   0       24.22       30.32      6.34 o
   8   5   0       21.91       21.63      5.05 o
   0   6   0        8.26        6.77      3.43 o
   1   6   0        5.03       11.48      3.41 o
   2   6   0      262.34      272.57     13.25 o
   3   6   0      137.88      149.92      7.49 o
   4   6   0        6.75       12.71      3.75 o
   5   6   0      577.49      570.71     22.89 o
   6   6   0        0.65       -1.14      3.45 o
   7   6   0       68.60       62.08     10.23 o
   1   7   0       56.41       56.96      5.29 o
   2   7   0      417.49      475.26     18.81 o
   3   7   0      115.42      124.32      8.95 o
   4   7   0      860.50      835.17     46.57 o
   5   7   0       48.23       36.91      6.08 o
   6   7   0        3.44        8.45      6.73 o
   7   7   0        0.61       -3.43      5.01 o
   0   8   0      808.02      812.78     44.19 o
   1   8   0       36.89       47.07     11.80 o
   2   8   0       66.04       62.09      9.93 o
   3   8   0      222.34      197.99     22.60 o
   4   8   0       20.60       10.14      6.80 o
   5   8   0       82.19       81.28      9.16 o
   6   8   0       36.53       41.45     12.23 o
   1   9   0       27.43       27.47      5.42 o
   2   9   0       28.76       36.00      6.18 o
   3   9   0      412.04      432.50     18.49 o
   4   9   0        6.42        5.97      4.87 o
   5   9   0      112.03      135.30      9.30 o
   0  10   0      147.02      160.62     22.31 o
   1  10   0        1.29        2.49      4.19 o
   2  10   0       50.85       44.29      5.68 o
   3  10   0       32.87       32.66     15.73 o
  -9   0   1      117.12       99.83      7.59 o
  -7   0   1       65.79       71.34      5.69 o
  -5   0   1      681.87      663.10     23.18 o
  -3   0   1     1369.79     1405.99     56.26 o
  -1   0   1        5.19       17.70      1.72 o
   1   0   1     1110.42      891.27     23.06 o
   3   0   1       13.63       18.47      2.07 o
   5   0   1     1727.64     1688.34     51.98 o
   7   0   1      422.35      390.06     20.67 o
  -9   1   1        3.25        2.49      3.06 o
  -8   1   1       77.11       87.84      8.86 o
  -7   1   1       22.45       13.04      3.63 o
  -6   1   1      102.56       89.69      4.58 o
  -5   1   1      623.58      611.01     17.50 o
  -4   1   1      393.01      440.59     12.20 o
  -3   1   1       41.81       61.25      8.15 o
  -2   1   1    17025.47    13940.48    645.18 o
  -1   1   1     2645.31     2560.33     83.03 o
   0   1   1     2074.13     1994.45     41.48 o
   1   1   1        2.06        7.52      1.24 o
   2   1   1      817.28      835.62     34.29 o
   3   1   1      811.77      907.35     33.06 o
   4   1   1      285.45      292.07      7.76 o
   5   1   1      340.20      331.03     10.58 o
   6   1   1      356.74      327.82     10.95 o
   7   1   1       16.99       20.70      5.07 o
   8   1   1       33.41       35.19      4.01 o
  -9   2   1      155.10      133.30     15.73 o
  -8   2   1      247.85      229.78      8.68 o
  -7   2   1       31.34       35.49      5.92 o
  -6   2   1      205.04      202.00      7.59 o
  -5   2   1     1436.24     1420.65     32.67 o
  -4   2   1       60.66       52.88      2.67 o
  -3   2   1      204.21      253.15     14.59 o
  -2   2   1       44.70       53.36      3.01 o
  -1   2   1      801.08      788.55     22.04 o
   0   2   1     1453.18     1365.36     41.97 o
   1   2   1     2094.80     2090.33     51.08 o
   2   2   1      670.35      713.60     23.80 o
   3   2   1       41.03       45.20      4.86 o
   4   2   1      392.54      440.45      9.85 o
   5   2   1      732.34      746.43     16.31 o
   6   2   1      533.46      494.53     14.35 o
   7   2   1      100.16      109.60      7.45 o
   8   2   1        8.50        7.37      3.52 o
  -8   3   1       33.88       37.75      3.75 o
  -7   3   1        9.27        7.69      4.02 o
  -6   3   1      349.10      329.30      9.37 o
  -5   3   1        5.93        2.90      2.07 o
  -4   3   1      180.93      188.42      5.31 o
  -3   3   1     1860.63     1886.20     69.51 o
  -2   3   1      113.15      118.83     11.30 o
  -1   3   1     3433.50     3377.16    112.76 o
   0   3   1      307.59      315.88     14.76 o
   1   3   1     2953.97     3051.48    114.50 o
   2   3   1        9.06       13.87      1.85 o
   3   3   1      203.72      211.94      7.25 o
   4   3   1       61.30       59.46      3.09 o
   5   3   1      398.98      395.98      9.85 o
   6   3   1        0.19        1.37      3.28 o
   7   3   1       95.05       94.26      6.08 o
   8   3   1      136.74      137.26     22.24 o
  -8   4   1        8.05        3.30      3.36 o
  -7   4   1       45.89       38.63      5.37 o
  -6   4   1      208.15      210.91      9.29 o
  -5   4   1       14.21       16.02      3.18 o
  -4   4   1      766.51      735.86     19.28 o
  -3   4   1      179.21      204.12      7.39 o
  -2   4   1       41.99       46.49      4.95 o
  -1   4   1      133.54      144.08     10.23 o
   0   4   1     1071.99     1126.58     39.61 o
   1   4   1     1922.86     2035.09     73.11 o
   2   4   1     1308.59     1415.31     48.93 o
   3   4   1      284.12      320.17      8.16 o
   4   4   1      147.78      187.35      5.86 o
   5   4   1       28.92       22.75      2.37 o
   6   4   1       24.70       23.27      3.65 o
   7   4   1       46.11       62.51      6.46 o
   8   4   1       54.41       66.13      6.91 o
  -8   5   1        0.08        3.86      6.58 o
  -7   5   1      205.01      219.78      8.46 o
  -6   5   1        1.01       -0.47      4.67 o
  -5   5   1      605.03      555.37     17.96 o
  -4   5   1      688.95      730.77     17.45 o
  -3   5   1      261.58      261.16     10.33 o
  -2   5   1       35.85       45.26      4.35 o
  -1   5   1      184.23      154.32      5.66 o
   0   5   1       81.29       95.58      5.61 o
   1   5   1      206.31      237.84      7.23 o
   2   5   1        0.53        1.79      2.95 o
   3   5   1      247.12      251.97      8.76 o
   4   5   1        0.03        1.54      2.93 o
   5   5   1      485.94      514.91     16.11 o
   6   5   1       31.77       36.32      4.90 o
   7   5   1        6.35        1.85      6.20 o
  -7   6   1        7.93        0.71      4.35 o
  -6   6   1      310.44      314.99     14.91 o
  -5   6   1       69.82       67.47      7.18 o
  -4   6   1      115.40       93.90     11.01 o
  -3   6   1       16.34       14.56      2.91 o
  -2   6   1        6.36        9.97      4.25 o
  -1   6   1      280.71      304.10     10.72 o
   0   6   1      590.19      634.16     18.46 o
   1   6   1      236.52      251.08     15.57 o
   2   6   1     2921.92     2808.78     77.32 o
   3   6   1       50.42       38.50      4.71 o
   4   6   1      164.74      174.79     11.91 o
   5   6   1       24.22       31.88      4.13 o
   6   6   1      143.53      168.04     10.52 o
   7   6   1        4.97        9.78      4.81 o
  -7   7   1      221.60      208.39     21.17 o
  -6   7   1       27.71       28.72      6.22 o
  -5   7   1       40.87       35.62      6.58 o
  -4   7   1      103.86      107.13      9.15 o
  -3   7   1      264.90      222.78     14.91 o
  -2   7   1      672.47      622.08     23.10 o
  -1   7   1      118.59      121.60      5.48 o
   0   7   1       13.52        9.67      4.79 o
   1   7   1       42.37       50.44      5.14 o
   2   7   1        6.11        2.69      5.78 o
   3   7   1      424.21      416.64     18.07 o
   4   7   1       18.20        8.20      4.78 o
   5   7   1       60.49       59.27     10.26 o
   6   7   1       93.47      105.55      7.02 o
  -6   8   1       15.11       23.11      8.08 o
  -5   8   1       80.45       62.86      9.00 o
  -4   8   1      139.73      115.89     10.62 o
  -3   8   1      124.41      106.56     17.52 o
  -2   8   1       61.42       60.29      9.14 o
  -1   8   1       67.15       62.76      9.32 o
   0   8   1      313.46      303.65     13.32 o
   1   8   1      356.17      407.34     18.74 o
   2   8   1       42.03       48.18      7.89 o
   3   8   1      514.09      497.79     37.16 o
   4   8   1       75.63       85.90      8.81 o
   5   8   1       83.79       93.68      8.99 o
   6   8   1       19.66       32.90      8.58 o
  -5   9   1        0.75        1.90      6.36 o
  -4   9   1        4.79       11.40      6.20 o
  -3   9   1       51.60       57.90      9.81 o
  -2   9   1      121.16      132.13      9.73 o
  -1   9   1        0.11        8.30      5.20 o
   0   9   1       81.83       73.94      9.71 o
   1   9   1       59.34       61.11      5.92 o
   2   9   1       61.29       52.50      5.37 o
   3   9   1       89.25       89.71      8.41 o
   4   9   1       52.35       64.65      7.72 o
   5   9   1        8.13        9.15      4.43 o
  -3  10   1        0.30        1.87      3.07 o
  -2  10   1        0.39        4.05      5.20 o
  -1  10   1       57.52       66.67      8.72 o
   0  10   1        7.00       11.78      7.15 o
   1  10   1       91.37       98.66     10.48 o
   2  10   1       69.14       71.37      9.87 o
   3  10   1       31.48       36.33      9.73 o
  -8   0   2      129.40      131.04      8.72 o
  -6   0   2      348.42      338.37     21.10 o
  -4   0   2     2460.93     2438.19    107.84 o
  -2   0   2      149.00      176.06     12.30 o
   0   0   2      664.02      679.78     22.43 o
   2   0   2       43.71       45.32      2.48 o
   4   0   2     2089.78     2094.15     68.55 o
   6   0   2       48.75       53.21      8.44 o
   8   0   2      265.33      276.61     24.46 o
  -9   1   2        3.55        5.40      3.74 o
  -8   1   2       68.01       66.59      5.16 o
  -7   1   2      436.61      390.99     13.43 o
  -6   1   2       28.24       31.34      3.77 o
  -5   1   2      340.90      340.01      9.10 o
  -4   1   2       96.77      109.48      4.46 o
  -3   1   2      246.45      273.19      8.43 o
  -2   1   2     1202.15     1150.28     57.81 o
  -1   1   2      401.34      327.76     12.06 o
   0   1   2      966.32      882.95     23.29 o
   1   1   2        2.36        2.98      0.82 o
   2   1   2      776.22      799.28     21.80 o
   3   1   2     1200.30     1265.76     75.80 o
   4   1   2       58.78       65.72      2.97 o
   5   1   2      585.20      577.82     14.42 o
   6   1   2       13.62        5.74      3.16 o
   7   1   2      128.87      115.63      8.45 o
   8   1   2       16.25       18.60      4.86 o
  -9   2   2       10.03       14.25      6.08 o
  -8   2   2       21.04       28.47      3.95 o
  -7   2   2      273.72      250.44     10.17 o
  -6   2   2       31.87       38.53      4.18 o
  -5   2   2      194.70      212.56      6.19 o
  -4   2   2     1704.07     1785.75     34.50 o
  -3   2   2        9.74        5.01      3.86 o
  -2   2   2     2392.92     2289.45     68.25 o
  -1   2   2      264.38      262.48     11.67 o
   0   2   2      936.53      847.72     31.44 o
   1   2   2        8.60        9.93      1.78 o
   2   2   2     1297.35     1323.13     39.19 o
   3   2   2     2584.49     2630.06     74.05 o
   4   2   2      153.43      175.16      4.99 o
   5   2   2       87.82       97.75      4.58 o
   6   2   2      241.61      239.24      8.05 o
   7   2   2        6.75        2.48      3.51 o
   8   2   2       46.72       47.34      4.84 o
  -8   3   2       30.83       26.37     11.21 o
  -7   3   2      456.31      436.86     13.35 o
  -6   3   2      365.04      364.66     11.07 o
  -5   3   2        8.46        4.56      2.09 o
  -4   3   2       30.23       31.22      2.20 o
  -3   3   2      138.27      136.52      5.65 o
  -2   3   2      343.74      312.52     14.86 o
  -1   3   2     2163.03     2045.83     60.33 o
   0   3   2     1604.40     1533.79     35.13 o
   1   3   2     2181.82     2082.81     69.01 o
   2   3   2      155.54      158.18      9.30 o
   3   3   2     2557.15     2697.93     60.39 o
   4   3   2      225.74      266.51      6.94 o
   5   3   2      416.23      447.85     10.08 o
   6   3   2       70.85       61.49      5.09 o
   7   3   2        4.99        1.94      4.16 o
   8   3   2       18.81       21.23      5.71 o
  -8   4   2       56.86       66.85      6.71 o
  -7   4   2      252.87      249.53     11.16 o
  -6   4   2      107.90      109.92      6.60 o
  -5   4   2      332.34      303.95     10.01 o
  -4   4   2      113.59      128.99      6.09 o
  -3   4   2     2672.16     2771.64     59.36 o
  -2   4   2      244.73      233.61     14.17 o
  -1   4   2      885.00      916.52     37.58 o
   0   4   2      264.22      279.06      6.01 o
   1   4   2     1925.76     2033.49     67.67 o
   2   4   2      119.77      168.03      9.22 o
   3   4   2      257.92      256.56      7.43 o
   4   4   2       68.33       81.17      4.99 o
   5   4   2      206.02      219.35      8.15 o
   6   4   2       96.02       94.04      6.77 o
   7   4   2      668.78      661.67     23.51 o
   8   4   2       52.87       67.77      8.65 o
  -8   5   2       73.88       84.55     12.59 o
  -7   5   2       43.50       40.44      5.55 o
  -6   5   2      421.98      427.49     14.62 o
  -5   5   2       21.49       28.35      4.86 o
  -4   5   2      250.82      248.80      9.54 o
  -3   5   2      304.44      295.75     10.22 o
  -2   5   2      660.39      653.04     11.69 o
  -1   5   2       72.51       78.71      2.64 o
   0   5   2     5555.64     5606.84    178.28 o
   1   5   2       22.84       19.53      3.93 o
   2   5   2        6.59        6.70      2.82 o
   3   5   2      539.40      612.66     17.28 o
   4   5   2      725.07      732.56     18.92 o
   5   5   2       16.65       24.78      4.40 o
   6   5   2       13.27       15.42      4.77 o
   7   5   2       25.82       17.80      4.36 o
  -7   6   2       53.63       53.39      6.78 o
  -6   6   2        8.39        4.52      5.57 o
  -5   6   2        3.56        7.02      5.70 o
  -4   6   2      587.82      555.32     23.42 o
  -3   6   2      276.32      289.51     13.22 o
  -2   6   2      109.09      115.29      7.41 o
  -1   6   2        0.89        3.64      2.57 o
   0   6   2      348.39      392.06     13.60 o
   1   6   2      237.02      263.27     14.69 o
   2   6   2       10.81       13.46      3.86 o
   3   6   2      186.80      184.06      7.76 o
   4   6   2      203.16      197.40      8.13 o
   5   6   2       77.49       81.99      6.11 o
   6   6   2       73.96       84.39     10.52 o
   7   6   2      145.31      136.77     21.38 o
  -7   7   2       93.73       80.52     13.30 o
  -6   7   2        4.11        4.65      7.06 o
  -5   7   2        6.25        5.62      4.48 o
  -4   7   2       40.02       38.90      7.70 o
  -3   7   2       34.59       22.04      6.59 o
  -2   7   2      705.72      697.87     48.20 o
  -1   7   2      298.68      315.61     13.90 o
   0   7   2      344.01      373.67     14.49 o
   1   7   2       80.64       84.94      6.46 o
   2   7   2      473.51      437.50     20.36 o
   3   7   2      285.38      259.79     13.79 o
   4   7   2       71.58       75.93      6.18 o
   5   7   2       97.55      103.85      8.69 o
   6   7   2       12.33       18.09      5.31 o
  -6   8   2        0.97        3.95      4.36 o
  -5   8   2       15.80       13.73      4.75 o
  -4   8   2      166.12      163.83     27.46 o
  -3   8   2        1.18       -0.19      5.97 o
  -2   8   2       80.51       88.71      8.96 o
  -1   8   2        0.01       -3.12      5.05 o
   0   8   2       13.75       15.14      4.78 o
   1   8   2       90.87       76.74      6.64 o
   2   8   2        1.33        1.68      3.51 o
   3   8   2        2.14        4.21      4.77 o
   4   8   2       14.88       13.09      5.14 o
   5   8   2        2.22       -0.31      3.65 o
  -5   9   2       18.93       20.47     11.73 o
  -4   9   2        1.21        3.15      6.72 o
  -3   9   2       94.03      104.06     10.58 o
  -2   9   2       25.66       37.14     11.66 o
  -1   9   2      134.96      128.73      8.77 o
   0   9   2        2.07        1.42      3.98 o
   1   9   2      144.95      130.86      8.89 o
   2   9   2       13.14        9.08      4.94 o
   3   9   2       28.99       26.61      7.13 o
   4   9   2       17.28       21.36      5.58 o
  -3  10   2        1.21        3.41      3.27 o
  -2  10   2      100.94       95.43      8.76 o
  -1  10   2        0.09       -2.50      4.04 o
   0  10   2       17.41       19.95      5.01 o
   1  10   2       71.42       69.22     12.16 o
   2  10   2      131.46      140.02     16.02 o
   3  10   2        0.08       -3.43      6.29 o
  -9   0   3      445.90      471.94     20.10 o
  -7   0   3      489.49      419.02     29.25 o
  -5   0   3      361.61      394.73     17.57 o
  -3   0   3     2401.09     2342.02    181.50 o
  -1   0   3      242.67      187.36     17.31 o
   1   0   3     2067.31     2027.83    107.77 o
   3   0   3      386.20      363.31     14.94 o
   5   0   3      396.27      387.20     12.34 o
   7   0   3       89.39      101.82     10.58 o
  -9   1   3        1.13       -2.79      2.79 o
  -8   1   3       26.95       31.30      4.67 o
  -7   1   3      108.10      102.05      6.81 o
  -6   1   3      911.48      864.65     25.24 o
  -5   1   3       61.05       60.38      4.01 o
  -4   1   3      987.00      981.49     23.77 o
  -3   1   3      337.74      347.96     14.70 o
  -2   1   3     2304.42     2100.78     62.77 o
  -1   1   3       11.06       11.65      2.06 o
   0   1   3     1791.99     1811.30     62.23 o
   1   1   3     5242.69     4803.21    198.16 o
   2   1   3     3802.08     4007.68    119.53 o
   3   1   3      325.34      351.88     12.68 o
   4   1   3       24.12       19.91      2.11 o
   5   1   3        5.12        6.10      2.21 o
   6   1   3      379.25      350.92     13.27 o
   7   1   3        7.06        6.65      4.28 o
   8   1   3        0.24       -3.24      3.54 o
  -9   2   3      112.17      111.43     11.08 o
  -8   2   3      102.16      122.81      7.44 o
  -7   2   3      157.57      162.65      6.51 o
  -6   2   3      102.23       99.15      4.76 o
  -5   2   3       32.84       27.88      2.69 o
  -4   2   3       73.58       93.96      3.09 o
  -3   2   3      131.13      160.69      6.86 o
  -2   2   3     2845.05     2619.02     76.25 o
  -1   2   3     2794.65     2780.47    100.64 o
   0   2   3      285.72      245.19      9.37 o
   1   2   3     3078.44     2976.50     85.02 o
   2   2   3      418.88      451.51     15.11 o
   3   2   3     2618.70     2843.37     67.37 o
   4   2   3       84.49       90.04      3.61 o
   5   2   3       12.30       16.48      2.96 o
   6   2   3       35.95       24.32      6.51 o
   7   2   3        0.64       -1.40      3.68 o
   8   2   3      170.91      165.14      9.42 o
  -8   3   3        7.30       12.46      4.50 o
  -7   3   3       33.21       29.54      4.87 o
  -6   3   3       27.29       33.29      3.33 o
  -5   3   3      713.19      742.70     14.50 o
  -4   3   3      432.33      442.80      9.23 o
  -3   3   3       19.49       20.81      2.62 o
  -2   3   3      111.79      102.21      4.40 o
  -1   3   3      811.06      837.56     27.13 o
   0   3   3     1271.31     1120.45     37.15 o
   1   3   3     1533.10     1492.68     34.33 o
   2   3   3      105.81      130.84      9.75 o
   3   3   3     1290.29     1345.17     37.02 o
   4   3   3        0.65        2.65      2.38 o
   5   3   3      653.55      660.18     14.71 o
   6   3   3      144.46      130.10      6.97 o
   7   3   3      101.32      121.39      8.42 o
   8   3   3        0.51        5.90      4.22 o
  -8   4   3      160.67      165.12     11.69 o
  -7   4   3        3.17        3.71      3.38 o
  -6   4   3        7.45       10.13      3.86 o
  -5   4   3      424.48      428.76     15.20 o
  -4   4   3      314.62      264.85      8.18 o
  -3   4   3       44.72       57.73      3.24 o
  -2   4   3     1299.56     1291.19     35.06 o
  -1   4   3        1.68        2.78      2.98 o
   0   4   3      111.21      134.01      7.65 o
   1   4   3        1.43       -2.28      2.34 o
   2   4   3      284.40      292.62      9.31 o
   3   4   3      482.05      536.89     13.64 o
   4   4   3      696.53      734.23     18.95 o
   5   4   3        0.34       -2.07      3.04 o
   6   4   3       90.57       87.19      8.11 o
   7   4   3        3.68        8.64      4.83 o
   8   4   3      124.50      144.03     16.73 o
  -8   5   3        1.71       -1.83      7.58 o
  -7   5   3       28.83       26.33      5.78 o
  -6   5   3        0.12        1.77      4.11 o
  -5   5   3      434.84      411.12     18.96 o
  -4   5   3       14.67       10.13      3.56 o
  -3   5   3       56.39       53.41      6.41 o
  -2   5   3      144.64      121.34      5.65 o
  -1   5   3     1057.26     1091.22     25.54 o
   0   5   3      620.49      639.55     19.73 o
   1   5   3       35.56       36.76      3.43 o
   2   5   3      239.54      243.14      8.95 o
   3   5   3       23.38       27.87      4.22 o
   4   5   3        1.97       -1.51      3.32 o
   5   5   3      399.26      380.13     13.78 o
   6   5   3        0.16        3.37      3.91 o
   7   5   3      109.88      102.50      7.38 o
  -7   6   3       12.30        8.70      6.14 o
  -6   6   3      191.01      176.61     11.56 o
  -5   6   3       11.98       24.51      5.37 o
  -4   6   3      863.49      752.14     32.75 o
  -3   6   3       60.57       61.96      5.51 o
  -2   6   3      676.85      718.47     23.56 o
  -1   6   3       85.35       89.94      4.73 o
   0   6   3      227.70      255.37      7.82 o
   1   6   3      223.56      207.13      9.13 o
   2   6   3      889.89      857.73     23.98 o
   3   6   3      107.13      121.05      7.08 o
   4   6   3        5.26       13.83      6.01 o
   5   6   3        0.48        3.65      4.25 o
   6   6   3        0.47        1.96      7.14 o
   7   6   3        0.24       -4.00      4.52 o
  -7   7   3       12.97       20.02      7.44 o
  -6   7   3      135.13      141.65     11.94 o
  -5   7   3      169.80      178.51     21.75 o
  -4   7   3      134.92      126.88      8.78 o
  -3   7   3        0.37        0.56      5.32 o
  -2   7   3      233.99      234.95     11.51 o
  -1   7   3       62.87       52.51      7.14 o
   0   7   3        1.59       -0.56      3.58 o
   1   7   3       68.11       59.85      5.18 o
   2   7   3       39.92       36.75      6.13 o
   3   7   3      226.77      211.95     10.83 o
   4   7   3        0.58        5.01      4.05 o
   5   7   3       43.72       44.05      5.18 o
   6   7   3       36.79       32.23      6.80 o
  -6   8   3        4.34        6.79      4.55 o
  -5   8   3       84.32       82.99      7.46 o
  -4   8   3      215.31      203.48     18.38 o
  -3   8   3      324.05      319.09     25.32 o
  -2   8   3      271.28      255.44     15.94 o
  -1   8   3        4.26        8.51      6.74 o
   0   8   3       74.56       71.06     10.55 o
   1   8   3      176.47      162.87     10.83 o
   2   8   3        0.46        1.19      5.41 o
   3   8   3      198.24      212.57     20.57 o
   4   8   3       49.76       46.31      8.00 o
   5   8   3       48.76       59.73      5.42 o
  -5   9   3        0.96       -3.76      4.36 o
  -4   9   3       86.11       85.17     12.94 o
  -3   9   3       28.70       25.47     11.51 o
  -2   9   3       11.64        7.00      5.77 o
  -1   9   3       74.09       76.35     11.69 o
   0   9   3       72.78       80.77     12.40 o
   1   9   3        2.86       -1.80      6.16 o
   2   9   3       26.77       33.81      6.80 o
   3   9   3       23.52       25.91      6.02 o
   4   9   3       44.19       41.23      6.56 o
  -3  10   3       50.62       53.60      9.40 o
  -2  10   3        1.77        5.65      5.71 o
  -1  10   3      212.91      187.50     22.03 o
   0  10   3       46.28       38.19      9.30 o
   1  10   3       37.52       49.77     10.73 o
   2  10   3        7.38        0.00      5.43 o
   3  10   3      207.25      203.52     24.89 o
  -8   0   4      180.78      169.20     11.59 o
  -6   0   4     1352.35     1270.55     47.85 o
  -4   0   4     4711.44     5053.02    115.90 o
  -2   0   4     1866.98     1882.91     82.38 o
   0   0   4     7164.74     5948.94    383.16 o
   2   0   4      427.65      486.28     27.89 o
   4   0   4     2183.82     2191.08     56.50 o
   6   0   4       95.67      113.38      9.20 o
   8   0   4      134.72      122.57     14.73 o
  -9   1   4      232.27      247.99     19.47 o
  -8   1   4        0.31        2.27      3.71 o
  -7   1   4        7.65        6.46      3.35 o
  -6   1   4        8.54        9.31      2.49 o
  -5   1   4      369.73      344.63      9.79 o
  -4   1   4     1014.28      953.70     23.03 o
  -3   1   4      371.32      358.90     13.24 o
  -2   1   4      759.69      768.05     40.26 o
  -1   1   4     2065.73     1883.95    129.37 o
   0   1   4     6951.50     6026.00    201.46 o
   1   1   4     4551.91     4297.94    121.65 o
   2   1   4      524.60      572.53     19.14 o
   3   1   4       58.35       48.54      3.31 o
   4   1   4       26.88       36.11      2.18 o
   5   1   4      105.24       98.84      5.25 o
   6   1   4       64.57       54.44      4.17 o
   7   1   4      291.81      289.98     14.84 o
   8   1   4       10.84       10.97      3.46 o
  -9   2   4        2.76        1.77      4.59 o
  -8   2   4      120.44      132.67      7.96 o
  -7   2   4      282.15      256.09     11.24 o
  -6   2   4       17.65       16.85      2.68 o
  -5   2   4       16.01       18.67      2.46 o
  -4   2   4       44.24       53.50      2.46 o
  -3   2   4     1406.15     1452.34     35.62 o
  -2   2   4     3112.13     3087.60     73.87 o
  -1   2   4     2531.00     2368.07     56.78 o
   0   2   4      383.94      393.41     15.16 o
   1   2   4      167.83      167.86      7.26 o
   2   2   4       50.22       75.60      5.11 o
   3   2   4     1206.30     1304.07     26.37 o
   4   2   4      118.07      118.11      4.54 o
   5   2   4       73.91       79.42      4.31 o
   6   2   4       76.95       64.95      6.26 o
   7   2   4       26.20       26.42      5.75 o
   8   2   4       34.76       25.22      5.67 o
  -8   3   4       15.39       18.06      6.13 o
  -7   3   4       82.88       66.97      5.05 o
  -6   3   4      131.58      138.27      5.62 o
  -5   3   4       56.39       58.22      3.47 o
  -4   3   4      629.28      609.00     12.66 o
  -3   3   4       66.24       58.23      2.83 o
  -2   3   4       14.62       18.72      3.21 o
  -1   3   4      104.26       95.37      5.68 o
   0   3   4      111.00       99.37      5.53 o
   1   3   4      558.03      556.87     18.63 o
   2   3   4      164.16      145.28      6.69 o
   3   3   4      262.45      324.06      9.66 o
   4   3   4       17.38       18.28      2.74 o
   5   3   4        0.95        0.21      3.34 o
   6   3   4      266.04      284.45     14.80 o
   7   3   4       25.52       26.66      6.65 o
   8   3   4      102.59      128.58     17.88 o
  -8   4   4        0.77        4.13      6.18 o
  -7   4   4      144.52      163.50      8.98 o
  -6   4   4       47.90       50.71      4.84 o
  -5   4   4        5.31       10.38      2.62 o
  -4   4   4       33.46       42.60      3.42 o
  -3   4   4      352.79      348.75      9.59 o
  -2   4   4       31.46       31.78      2.39 o
  -1   4   4      118.32       99.05      4.98 o
   0   4   4       81.64      105.83      5.01 o
   1   4   4      633.23      614.16     29.33 o
   2   4   4      102.14       96.83      4.22 o
   3   4   4      478.01      476.06     13.18 o
   4   4   4       33.36       36.88      4.13 o
   5   4   4      410.03      434.69     13.67 o
   6   4   4       13.23       11.87      4.29 o
   7   4   4       27.27       25.47      5.63 o
  -8   5   4        1.09        0.00      7.15 o
  -7   5   4        0.06        2.49      4.60 o
  -6   5   4      346.36      295.80     13.21 o
  -5   5   4      131.85      120.22      6.94 o
  -4   5   4      228.66      206.54      8.55 o
  -3   5   4       67.66       75.21      4.77 o
  -2   5   4       76.54       84.19      4.14 o
  -1   5   4       86.42       85.04      3.90 o
   0   5   4       47.67       39.31      4.73 o
   1   5   4      236.18      270.41     18.63 o
   2   5   4      635.09      675.59     18.31 o
   3   5   4        1.26        1.97      4.01 o
   4   5   4        7.69       15.98      3.82 o
   5   5   4        3.24        3.15      3.31 o
   6   5   4       91.38      103.38      9.16 o
   7   5   4       13.11       14.02      4.54 o
  -7   6   4      111.20      118.10      8.67 o
  -6   6   4       34.59       31.03      6.00 o
  -5   6   4      153.84      139.58      8.60 o
  -4   6   4       68.30       71.09      7.05 o
  -3   6   4      104.05       96.88      6.30 o
  -2   6   4      185.24      171.16      6.14 o
  -1   6   4      451.71      427.62     13.45 o
   0   6   4       66.36       83.78      6.84 o
   1   6   4      126.77      147.14      6.68 o
   2   6   4       89.65       97.47      5.79 o
   3   6   4      202.26      197.29      8.60 o
   4   6   4        1.34        0.89      4.75 o
   5   6   4      326.06      322.91     13.06 o
   6   6   4       37.25       28.79      8.72 o
  -7   7   4        1.38       13.73      8.01 o
  -6   7   4      168.00      190.83     12.74 o
  -5   7   4       76.29       94.86      6.41 o
  -4   7   4      393.60      358.81     16.29 o
  -3   7   4       32.75       33.34      5.06 o
  -2   7   4      237.94      208.12     10.93 o
  -1   7   4       23.32       21.28      5.56 o
   0   7   4      686.76      717.98     27.46 o
   1   7   4      137.16      137.90     18.75 o
   2   7   4       46.44       54.82      4.97 o
   3   7   4      150.92      183.91      9.43 o
   4   7   4        5.24        7.17      3.57 o
   5   7   4       29.71       26.10      4.29 o
   6   7   4       35.08       29.44      4.90 o
  -6   8   4      215.23      203.00     15.51 o
  -5   8   4       20.10       18.25      4.84 o
  -4   8   4       96.37      117.96      9.92 o
  -3   8   4      166.89      156.68     12.27 o
  -2   8   4       61.03       69.34     10.32 o
  -1   8   4        9.58        5.15      4.43 o
   0   8   4      228.10      239.15     25.59 o
   1   8   4       10.38       -0.84      5.03 o
   2   8   4       14.06       19.43      9.77 o
   3   8   4      216.49      205.79     10.96 o
   4   8   4      120.96      110.64     18.09 o
   5   8   4      175.15      190.51     11.84 o
  -5   9   4       59.77       71.08     12.16 o
  -4   9   4       23.37       22.42      5.88 o
  -3   9   4       95.80      111.32      9.47 o
  -2   9   4       43.49       37.93      6.63 o
  -1   9   4       77.19       66.62     16.95 o
   0   9   4       11.68        0.28      5.85 o
   1   9   4      620.85      617.20     39.05 o
   2   9   4       42.88       29.72      8.08 o
   3   9   4        3.24       -2.21      6.22 o
   4   9   4       22.96       21.13      5.01 o
  -3  10   4        3.39        2.78      3.59 o
  -2  10   4      187.01      167.78     12.99 o
  -1  10   4        2.14       10.02      5.50 o
   0  10   4        0.35        3.43      4.35 o
   1  10   4        9.96        2.83     11.01 o
   2  10   4        2.71       -0.40      3.15 o
  -9   0   5        0.17        2.59      5.73 o
  -7   0   5      299.81      273.83     16.66 o
  -5   0   5        7.38        8.83      3.24 o
  -3   0   5       35.45       53.47      6.72 o
  -1   0   5     4194.11     3635.10    162.90 o
   1   0   5     1357.91     1309.10     82.52 o
   3   0   5      359.00      368.12     15.44 o
   5   0   5      728.97      692.02     43.44 o
   7   0   5       84.81       90.47     11.16 o
  -9   1   5       19.10       21.68      4.00 o
  -8   1   5       94.09       87.40      5.81 o
  -7   1   5       33.15       33.91      4.14 o
  -6   1   5      238.39      248.69      8.53 o
  -5   1   5       50.93       63.34      3.53 o
  -4   1   5     1414.97     1405.06     27.71 o
  -3   1   5      170.90      150.34      5.55 o
  -2   1   5      944.55      857.87     56.14 o
  -1   1   5      253.81      228.09     10.20 o
   0   1   5       11.44        9.68      3.12 o
   1   1   5      168.75      178.96     12.62 o
   2   1   5      816.73      832.73     27.17 o
   3   1   5       70.80       87.67      3.82 o
   4   1   5       58.83       55.14      3.06 o
   5   1   5        7.20        7.52      2.79 o
   6   1   5      345.60      304.83     10.49 o
   7   1   5       56.44       40.24      8.00 o
   8   1   5       75.85       68.27      8.16 o
  -9   2   5        3.40        6.21      5.98 o
  -8   2   5       47.83       47.53      4.47 o
  -7   2   5       51.48       46.42      4.64 o
  -6   2   5      121.24      104.59      5.76 o
  -5   2   5      265.78      258.36     11.56 o
  -4   2   5       55.05       62.00      2.69 o
  -3   2   5      871.52      954.66     19.60 o
  -2   2   5      250.27      243.90     11.64 o
  -1   2   5     1548.62     1454.57     44.60 o
   0   2   5      497.39      477.10     19.42 o
   1   2   5        5.81        7.07      2.56 o
   2   2   5       43.80       49.68      4.40 o
   3   2   5      126.25      155.73      7.37 o
   4   2   5      103.87      111.41      5.36 o
   5   2   5      140.84      140.98      8.46 o
   6   2   5      188.58      167.91      8.18 o
   7   2   5      107.19      106.10      8.90 o
   8   2   5        1.48        2.15      3.43 o
  -8   3   5       12.42        9.26      7.84 o
  -7   3   5        0.20        4.02      3.38 o
  -6   3   5        8.00        8.62      4.79 o
  -5   3   5      533.28      555.16     16.30 o
  -4   3   5      976.78      935.12     21.03 o
  -3   3   5      423.78      415.20      9.21 o
  -2   3   5      369.10      357.78     10.64 o
  -1   3   5        1.66        3.00      2.64 o
   0   3   5       48.43       41.65      7.32 o
   1   3   5      808.23      785.75     25.71 o
   2   3   5       61.68       54.24      4.27 o
   3   3   5      523.40      500.86     12.79 o
   4   3   5        4.68        5.74      2.39 o
   5   3   5        1.16        6.37      4.29 o
   6   3   5        1.75        2.70      4.37 o
   7   3   5       11.93        5.96      4.50 o
  -8   4   5      176.82      186.72     10.16 o
  -7   4   5       11.86       11.23      4.48 o
  -6   4   5      469.18      480.89     27.17 o
  -5   4   5       24.51       21.76      3.49 o
  -4   4   5        6.02        5.34      2.17 o
  -3   4   5        0.15        2.47      2.00 o
  -2   4   5      205.60      200.95      6.63 o
  -1   4   5      138.80      134.35      4.65 o
   0   4   5      433.02      437.74     12.71 o
   1   4   5      344.70      353.91      9.37 o
   2   4   5       12.43        7.31      2.27 o
   3   4   5       17.25       24.61      4.25 o
   4   4   5      605.62      665.26     16.72 o
   5   4   5       40.28       37.74      4.64 o
   6   4   5       86.55       94.29     12.43 o
   7   4   5        0.05       -0.09      3.71 o
  -8   5   5       34.02       32.47      9.87 o
  -7   5   5       26.25       14.83      4.78 o
  -6   5   5        0.11        0.14      6.51 o
  -5   5   5       51.87       53.81     10.59 o
  -4   5   5       89.21       78.85      4.91 o
  -3   5   5      815.76      771.79     21.55 o
  -2   5   5       15.04       13.30      2.36 o
  -1   5   5        0.92        0.21      2.35 o
   0   5   5       25.68       30.63      3.78 o
   1   5   5     1028.97      978.94     24.42 o
   2   5   5       65.83       74.63      5.04 o
   3   5   5      574.88      603.46     16.56 o
   4   5   5       54.03       56.83      5.50 o
   5   5   5       69.33       69.37      5.09 o
   6   5   5      128.93      142.63     12.21 o
   7   5   5       32.18       28.74      4.70 o
  -7   6   5        8.16        3.73      4.16 o
  -6   6   5      169.24      147.03     10.86 o
  -5   6   5       84.21       71.77      7.13 o
  -4   6   5      322.72      296.67     19.20 o
  -3   6   5      319.75      304.05     12.60 o
  -2   6   5      316.15      322.39     13.23 o
  -1   6   5       19.58       24.19      4.54 o
   0   6   5      634.94      671.30     21.01 o
   1   6   5       58.19       58.06      7.94 o
   2   6   5        9.47       16.76      4.36 o
   3   6   5       10.16       12.13      3.87 o
   4   6   5       81.47       80.23      9.50 o
   5   6   5       94.52      112.36      9.32 o
   6   6   5      201.20      208.05     14.63 o
  -6   7   5       10.31       15.81      5.93 o
  -5   7   5       63.34       68.29      8.48 o
  -4   7   5       79.37       79.32      6.97 o
  -3   7   5       26.48       34.89      6.26 o
  -2   7   5      481.62      453.57     20.28 o
  -1   7   5       34.34       40.32      4.59 o
   0   7   5        8.79       13.22      4.60 o
   1   7   5      127.86      140.35      8.87 o
   2   7   5      192.19      208.07     11.97 o
   3   7   5      831.58      781.38     27.64 o
   4   7   5       37.28       36.62      8.83 o
   5   7   5        1.67       -0.86      4.45 o
   6   7   5        4.47       -2.86      6.29 o
  -6   8   5       12.75       10.87      6.72 o
  -5   8   5        0.76        2.02      5.72 o
  -4   8   5       40.22       67.08     12.73 o
  -3   8   5       29.43       25.24      7.28 o
  -2   8   5        7.07        6.56      5.50 o
  -1   8   5      455.25      447.95     40.62 o
   0   8   5      190.16      210.27     15.60 o
   1   8   5      117.70       98.40     11.82 o
   2   8   5       43.13       44.23      7.94 o
   3   8   5       16.90       12.72      4.49 o
   4   8   5        2.81        3.10      3.55 o
   5   8   5      194.38      186.54     33.90 o
  -4   9   5      166.87      136.03     10.08 o
  -3   9   5       59.17       53.06      9.01 o
  -2   9   5       34.45       58.35     11.73 o
  -1   9   5      111.77      111.38     11.06 o
   0   9   5        2.08       -0.73      5.18 o
   1   9   5        5.32       -4.85      4.85 o
   2   9   5      102.90       86.97      9.22 o
   3   9   5       27.95       27.69      4.74 o
  -3  10   5        9.15       18.48      5.49 o
  -2  10   5        1.05        1.46      7.01 o
  -1  10   5      302.33      270.78     17.19 o
   0  10   5        4.24        7.04      4.48 o
   1  10   5        7.64       12.17      4.93 o
   2  10   5        8.54        5.20      3.23 o
  -8   0   6       18.03       23.19      5.86 o
  -6   0   6      366.04      359.02     17.74 o
  -4   0   6      798.00      818.81     27.81 o
  -2   0   6      105.51      102.98      7.01 o
   0   0   6      825.47      782.77     43.48 o
   2   0   6      902.43     1081.48     44.96 o
   4   0   6      330.32      378.25     18.67 o
   6   0   6      227.71      224.21     12.94 o
  -9   1   6      136.47      154.80     11.62 o
  -8   1   6       11.22        6.46      3.34 o
  -7   1   6        5.94       10.57      3.47 o
  -6   1   6       34.66       23.61      4.06 o
  -5   1   6       42.37       45.72      3.39 o
  -4   1   6       72.03       91.95      4.45 o
  -3   1   6      293.10      247.47      9.15 o
  -2   1   6      160.49      182.89      7.44 o
  -1   1   6     1745.16     1643.21     82.12 o
   0   1   6       12.19       12.20      2.97 o
   1   1   6      602.59      668.43     35.75 o
   2   1   6      116.97      122.71      6.62 o
   3   1   6     1017.60     1088.32     23.44 o
   4   1   6      232.48      242.82      8.47 o
   5   1   6      281.18      273.35      9.71 o
   6   1   6      136.92      138.08      6.57 o
   7   1   6       31.84       29.04      6.17 o
  -8   2   6        2.94        5.71      4.35 o
  -7   2   6        0.46        5.58      3.30 o
  -6   2   6      807.30      773.59     21.64 o
  -5   2   6      188.66      184.89      7.43 o
  -4   2   6      733.56      763.47     16.74 o
  -3   2   6       42.65       40.58      2.45 o
  -2   2   6      172.33      152.06      9.37 o
  -1   2   6       68.94       53.88      3.88 o
   0   2   6      472.63      455.02     13.02 o
   1   2   6       27.69       42.74      4.02 o
   2   2   6       36.44       40.88      4.52 o
   3   2   6      550.45      625.44     16.58 o
   4   2   6      100.94      107.29      7.69 o
   5   2   6      124.45      124.36      7.82 o
   6   2   6      301.23      265.20     10.19 o
   7   2   6       30.36       33.58      5.55 o
  -8   3   6      132.09      136.51      9.48 o
  -7   3   6      208.34      203.74      9.97 o
  -6   3   6        5.90       12.04      3.11 o
  -5   3   6       10.95       19.74      2.79 o
  -4   3   6      102.37       95.66      4.96 o
  -3   3   6     1406.47     1391.14     26.07 o
  -2   3   6      650.95      619.27     13.71 o
  -1   3   6        0.66        2.00      2.60 o
   0   3   6      265.88      250.89      9.21 o
   1   3   6      520.59      523.38     16.81 o
   2   3   6     1125.50     1196.43     28.38 o
   3   3   6       68.79       52.40      4.49 o
   4   3   6      240.29      264.61      8.62 o
   5   3   6       72.12       81.32      8.94 o
   6   3   6        6.09       17.91      5.15 o
   7   3   6      231.29      226.04     23.38 o
  -8   4   6        6.91       -4.68      6.40 o
  -7   4   6      129.76      142.67     12.22 o
  -6   4   6      140.46      158.78      8.42 o
  -5   4   6      497.68      505.19     17.04 o
  -4   4   6        1.07        2.94      2.55 o
  -3   4   6        5.96        3.32      2.24 o
  -2   4   6        2.11        0.97      2.11 o
  -1   4   6      815.51      834.15     19.44 o
   0   4   6      557.36      518.08     14.42 o
   1   4   6     2333.23     2266.43     51.86 o
   2   4   6       23.82       26.29      3.38 o
   3   4   6      112.81      135.32      7.26 o
   4   4   6      176.03      143.27      8.59 o
   5   4   6       33.57       15.31      6.71 o
   6   4   6        1.20        2.74      4.77 o
   7   4   6        9.42        8.93      4.36 o
  -8   5   6      122.92      158.18     20.02 o
  -7   5   6       26.82       38.63      6.44 o
  -6   5   6      145.89      148.28      9.52 o
  -5   5   6       43.16       31.20      6.11 o
  -4   5   6      490.34      502.80     13.84 o
  -3   5   6        4.78        9.10      3.27 o
  -2   5   6      648.99      645.83     17.29 o
  -1   5   6       48.41       49.88      3.58 o
   0   5   6       20.41       17.22      4.84 o
   1   5   6       17.21       16.48      3.04 o
   2   5   6      306.32      335.17     10.96 o
   3   5   6       26.58       31.99      3.87 o
   4   5   6      165.72      161.12      8.35 o
   5   5   6       30.09       22.42      5.90 o
   6   5   6       45.47       46.29      8.75 o
  -7   6   6       53.90       75.33     15.29 o
  -6   6   6      108.12      115.56     12.00 o
  -5   6   6      165.94      166.96     11.61 o
  -4   6   6      127.40      128.32      6.53 o
  -3   6   6       40.35       33.81      3.50 o
  -2   6   6        0.23        1.37      2.80 o
  -1   6   6      652.33      654.76     21.97 o
   0   6   6      201.13      211.57     13.45 o
   1   6   6      520.29      539.41     19.51 o
   2   6   6       22.28       26.77      9.24 o
   3   6   6      165.41      157.53      9.53 o
   4   6   6        1.74        8.79      3.91 o
   5   6   6      112.38      112.37     22.10 o
   6   6   6        9.36       10.96      4.12 o
  -6   7   6        0.28        1.97      5.35 o
  -5   7   6       18.26       19.72     10.14 o
  -4   7   6        0.89       -3.06      6.19 o
  -3   7   6       56.07       68.30      7.78 o
  -2   7   6      455.32      420.91     17.30 o
  -1   7   6       47.53       44.75      5.36 o
   0   7   6        0.34        2.96      4.02 o
   1   7   6       73.38       82.29      8.36 o
   2   7   6        3.65       -1.35      4.84 o
   3   7   6      227.26      235.54     11.97 o
   4   7   6       15.69       17.37      3.70 o
   5   7   6        1.53        3.92      6.03 o
  -5   8   6        0.40        0.13      4.36 o
  -4   8   6       96.75       92.97     15.88 o
  -3   8   6       89.41       84.67     15.02 o
  -2   8   6       13.20       11.24      7.29 o
  -1   8   6        8.30        9.73      8.15 o
   0   8   6       69.94       71.82      6.98 o
   1   8   6      247.84      239.26     16.98 o
   2   8   6      169.13      144.43      9.29 o
   3   8   6        8.32        8.33      4.69 o
   4   8   6       39.70       29.68      5.65 o
  -4   9   6        4.50       -4.29      7.29 o
  -3   9   6      141.84      111.56     14.87 o
  -2   9   6       80.58       73.94     12.01 o
  -1   9   6      125.65      119.62     10.28 o
   0   9   6        7.22        5.04      6.04 o
   1   9   6       25.59       12.01     12.01 o
   2   9   6        9.22       19.57      5.25 o
   3   9   6       24.12       31.58      5.34 o
  -2  10   6       11.55       10.63      4.68 o
  -1  10   6        1.90        1.54      4.42 o
   0  10   6       23.95       22.72      6.37 o
   1  10   6        2.40        0.74      6.22 o
  -7   0   7      239.23      236.74     12.63 o
  -5   0   7      174.52      174.80      7.85 o
  -3   0   7     1408.45     1325.83     59.37 o
  -1   0   7     1720.24     1675.81    115.42 o
   1   0   7     6379.50     6406.90    248.35 o
   3   0   7      121.42      124.48     10.13 o
   5   0   7      179.45      169.30      9.02 o
   7   0   7      103.04       87.10     16.88 o
  -8   1   7      300.69      325.74     11.45 o
  -7   1   7       67.08       51.74      5.41 o
  -6   1   7      725.83      670.16     19.21 o
  -5   1   7      185.12      190.68      6.74 o
  -4   1   7        5.26        8.73      2.10 o
  -3   1   7      913.52      971.88     22.39 o
  -2   1   7      250.13      220.72      8.86 o
  -1   1   7      906.36      911.51     35.62 o
   0   1   7      400.19      368.35     12.81 o
   1   1   7      355.19      355.18     12.33 o
   2   1   7       92.55      100.27      5.21 o
   3   1   7        3.93        7.46      2.69 o
   4   1   7      472.26      495.19     16.47 o
   5   1   7       13.36       19.94      3.46 o
   6   1   7        5.30       14.22      3.06 o
   7   1   7       45.13       44.11      5.83 o
  -8   2   7        3.77        7.99      3.43 o
  -7   2   7       27.32       35.60      4.16 o
  -6   2   7      128.85      132.18      7.31 o
  -5   2   7      318.66      330.23      9.98 o
  -4   2   7      238.02      233.10      6.04 o
  -3   2   7      262.07      241.67      7.47 o
  -2   2   7       27.22       24.01      2.78 o
  -1   2   7      603.52      605.83     22.89 o
   0   2   7      841.48      885.96     25.62 o
   1   2   7      498.39      475.32     14.15 o
   2   2   7      746.58      805.26     24.01 o
   3   2   7      862.30      934.88     21.97 o
   4   2   7       13.19        8.46      2.66 o
   5   2   7       46.38       61.26      5.61 o
   6   2   7        1.12       -0.68      2.76 o
   7   2   7      124.40      138.13     11.79 o
  -8   3   7      118.94      122.48      8.13 o
  -7   3   7      275.81      280.41     11.57 o
  -6   3   7       50.48       68.94      5.48 o
  -5   3   7       67.01       67.54      4.77 o
  -4   3   7      119.73      116.11      5.09 o
  -3   3   7      171.47      157.33      5.61 o
  -2   3   7       19.35       21.49      2.37 o
  -1   3   7      831.73      791.73     19.57 o
   0   3   7      568.26      589.39     17.34 o
   1   3   7      162.38      175.08      6.84 o
   2   3   7      114.83      126.02      7.58 o
   3   3   7      172.83      173.57      9.06 o
   4   3   7      422.23      394.21     17.91 o
   5   3   7       77.44       93.43      8.80 o
   6   3   7        4.35        2.79      3.68 o
   7   3   7       26.41       29.98      5.26 o
  -8   4   7        4.55       10.04      5.93 o
  -7   4   7        8.23        4.29      4.69 o
  -6   4   7       18.55       17.14      4.06 o
  -5   4   7       40.74       35.76      4.33 o
  -4   4   7      342.56      336.07     10.70 o
  -3   4   7       24.85       28.32      4.05 o
  -2   4   7      416.78      412.91     13.95 o
  -1   4   7       29.43       26.22      3.06 o
   0   4   7     1536.61     1513.22     39.33 o
   1   4   7       94.57      106.22      5.04 o
   2   4   7       83.73       75.90      4.63 o
   3   4   7        9.66        7.71      4.94 o
   4   4   7       27.20       25.33      4.18 o
   5   4   7       23.70       20.29      7.28 o
   6   4   7      327.18      327.88     15.63 o
  -7   5   7      180.98      169.53      9.61 o
  -6   5   7       78.14      100.64      9.07 o
  -5   5   7       89.80      100.44      9.90 o
  -4   5   7        8.15       12.59      3.57 o
  -3   5   7      263.85      259.09     16.98 o
  -2   5   7       26.09       24.84      3.61 o
  -1   5   7     1012.20     1020.73     31.49 o
   0   5   7        6.61       10.42      4.20 o
   1   5   7      140.62      140.58      6.33 o
   2   5   7      140.43      151.12      8.39 o
   3   5   7      273.15      262.91     19.61 o
   4   5   7       47.44       49.14      5.99 o
   5   5   7       76.85       85.53      7.58 o
   6   5   7       31.86       26.64      4.16 o
  -7   6   7        4.81       11.34      6.19 o
  -6   6   7       47.68       52.04     10.05 o
  -5   6   7        4.07        4.56      4.84 o
  -4   6   7      579.19      573.07     18.11 o
  -3   6   7        1.37        7.84      3.64 o
  -2   6   7       16.12       23.82      4.77 o
  -1   6   7       80.45       82.28     10.51 o
   0   6   7        6.22        8.48      5.71 o
   1   6   7      105.66      119.48     10.03 o
   2   6   7        5.08       13.26      5.17 o
   3   6   7       83.42       73.20      7.32 o
   4   6   7       24.50       24.18      4.75 o
   5   6   7       13.01       19.28      8.58 o
  -6   7   7        7.71        3.19      5.08 o
  -5   7   7       25.00       22.20      6.36 o
  -4   7   7       34.83       40.33     10.08 o
  -3   7   7      504.59      494.34     22.06 o
  -2   7   7       53.08       54.77      6.17 o
  -1   7   7      120.70      111.24      8.76 o
   0   7   7      105.41       93.02      7.06 o
   1   7   7       76.07       93.22      6.58 o
   2   7   7       27.85       30.06      6.40 o
   3   7   7      185.25      223.90     11.75 o
   4   7   7       11.92       20.85      6.98 o
   5   7   7       40.42       55.66     14.80 o
  -5   8   7       25.14       26.46      7.87 o
  -4   8   7      176.45      174.78     21.45 o
  -3   8   7       66.43       62.48     16.23 o
  -2   8   7       92.55       87.55     10.75 o
  -1   8   7       67.50       60.14      8.18 o
   0   8   7        8.64       13.74      5.13 o
   1   8   7       62.93       65.29      6.13 o
   2   8   7       11.43        4.16      6.85 o
   3   8   7       10.18       11.19      4.09 o
   4   8   7        8.00        8.03      5.69 o
  -3   9   7       24.68       19.31      7.58 o
  -2   9   7      122.28      145.70     13.87 o
  -1   9   7      173.92      158.54     12.99 o
   0   9   7       26.43       16.42     10.01 o
   1   9   7       16.19       15.82      5.36 o
   2   9   7       18.54       14.20      4.57 o
  -8   0   8      416.96      401.02     21.30 o
  -6   0   8       62.10       59.90      6.63 o
  -4   0   8     1127.43     1095.60     45.93 o
  -2   0   8      613.26      669.28     22.22 o
   0   0   8      113.50       95.16     11.66 o
   2   0   8      456.80      446.56     17.88 o
   4   0   8       80.28       84.14      5.98 o
   6   0   8      235.96      247.73     16.46 o
  -8   1   8       35.15       23.45      3.60 o
  -7   1   8       95.84       96.82      5.20 o
  -6   1   8      197.61      210.43      8.03 o
  -5   1   8      300.43      263.24      8.56 o
  -4   1   8      221.32      242.65      7.48 o
  -3   1   8      995.52     1030.82     23.65 o
  -2   1   8      228.04      246.10      8.45 o
  -1   1   8     4618.57     4342.59     96.86 o
   0   1   8     1216.59     1281.24     33.28 o
   1   1   8      393.90      370.43     11.54 o
   2   1   8       29.42       35.09      4.05 o
   3   1   8        0.72        7.13      3.42 o
   4   1   8      146.29      140.96      7.13 o
   5   1   8      251.33      254.05      8.72 o
   6   1   8       14.23       20.19      4.13 o
   7   1   8       36.49       35.33      3.89 o
  -8   2   8      252.92      251.14     10.85 o
  -7   2   8      146.45      139.88      6.79 o
  -6   2   8      126.19      130.49      6.03 o
  -5   2   8      292.47      306.98     11.60 o
  -4   2   8       22.39       26.58      2.73 o
  -3   2   8      173.57      165.36      6.23 o
  -2   2   8      265.48      250.52     11.23 o
  -1   2   8      202.04      218.67      7.16 o
   0   2   8      188.02      198.50      8.61 o
   1   2   8      174.18      175.97      8.05 o
   2   2   8      936.72      921.80     24.70 o
   3   2   8        1.44        6.91      3.23 o
   4   2   8       38.01       37.32      4.52 o
   5   2   8      148.75      158.58      8.00 o
   6   2   8       17.58       20.61      3.47 o
   7   2   8       81.13       81.81     12.01 o
  -8   3   8       51.05       59.74      9.29 o
  -7   3   8        2.74        7.32      3.97 o
  -6   3   8       86.46       76.37      5.34 o
  -5   3   8       74.52       88.46      6.06 o
  -4   3   8      103.28      109.95      4.96 o
  -3   3   8        8.25        8.79      2.86 o
  -2   3   8     1285.07     1413.80     31.22 o
  -1   3   8        2.78       -0.20      2.14 o
   0   3   8      328.28      302.94     13.79 o
   1   3   8       89.42       94.02      7.91 o
   2   3   8        0.90        2.11      2.91 o
   3   3   8       91.23       83.66      8.39 o
   4   3   8      102.98      106.88      7.94 o
   5   3   8      132.92      155.88     10.45 o
   6   3   8      371.36      370.18     16.39 o
  -8   4   8        3.43        5.29      7.44 o
  -7   4   8        2.17       10.01      4.56 o
  -6   4   8       39.14       37.07      5.47 o
  -5   4   8      111.23      104.69      6.37 o
  -4   4   8        1.02        5.21      4.26 o
  -3   4   8      462.54      424.35     15.11 o
  -2   4   8       86.91       87.10      5.26 o
  -1   4   8      358.99      350.08     11.41 o
   0   4   8      131.64      127.46      7.16 o
   1   4   8      123.54      119.77      6.33 o
   2   4   8      280.68      285.98      9.75 o
   3   4   8      411.23      418.94     16.60 o
   4   4   8       72.77       65.41      6.62 o
   5   4   8        0.20       -2.29      5.55 o
   6   4   8       39.14       37.72      5.22 o
  -7   5   8        2.78        7.09      5.05 o
  -6   5   8      197.06      191.92      9.61 o
  -5   5   8       49.71       54.93      8.53 o
  -4   5   8      417.17      388.56     19.61 o
  -3   5   8        4.87        5.60      4.14 o
  -2   5   8      248.86      246.34     10.23 o
  -1   5   8       81.17       86.11      4.28 o
   0   5   8       10.62       12.78      4.56 o
   1   5   8       14.43       18.80      4.81 o
   2   5   8       42.41       38.03      5.69 o
   3   5   8       48.69       37.24      6.07 o
   4   5   8      184.78      189.33     10.57 o
   5   5   8       27.72       28.12      4.24 o
   6   5   8      302.14      321.63     17.07 o
  -7   6   8        3.89        1.57      6.29 o
  -6   6   8       59.25       73.94      6.25 o
  -5   6   8      399.93      385.12     19.77 o
  -4   6   8       24.38       22.50      4.35 o
  -3   6   8      155.21      178.09      8.79 o
  -2   6   8       64.74       65.01      7.52 o
  -1   6   8      172.50      173.08     15.60 o
   0   6   8      282.11      273.62     12.14 o
   1   6   8      620.98      642.36     21.30 o
   2   6   8       88.97       91.00     11.20 o
   3   6   8      437.01      370.35     17.43 o
   4   6   8        1.14       -4.91      4.91 o
   5   6   8       19.54       23.37      5.87 o
  -6   7   8      373.18      419.20     30.46 o
  -5   7   8      113.41      119.57     16.59 o
  -4   7   8       29.40       26.30      5.98 o
  -3   7   8        0.87        5.13      3.83 o
  -2   7   8       10.69       10.83      3.82 o
  -1   7   8      193.51      208.50     11.14 o
   0   7   8       61.95       77.93      6.08 o
   1   7   8        2.42       -2.30      4.24 o
   2   7   8       77.20       78.56      6.19 o
   3   7   8       21.01       22.24     12.87 o
   4   7   8      149.79      176.67     14.96 o
  -5   8   8        9.02        3.15      7.15 o
  -4   8   8      209.19      223.69     28.46 o
  -3   8   8      165.93      209.02     32.97 o
  -2   8   8       62.07       31.47     10.44 o
  -1   8   8       22.06       16.22      4.34 o
   0   8   8       36.01       43.57      5.58 o
   1   8   8      190.24      180.63     12.03 o
   2   8   8      282.79      254.63     13.43 o
   3   8   8        7.37        3.24      3.99 o
  -3   9   8       19.02       30.46      7.29 o
  -2   9   8       17.18       16.32      5.67 o
  -1   9   8       50.66       63.07      8.87 o
   0   9   8        0.14        4.07      3.99 o
   1   9   8       69.86       78.72      7.55 o
   2   9   8        8.77        9.38      3.86 o
  -7   0   9      109.41      117.73     12.14 o
  -5   0   9      591.06      574.20     20.87 o
  -3   0   9     1979.38     2130.26    103.31 o
  -1   0   9      296.75      274.59     10.47 o
   1   0   9        3.17        5.66      5.65 o
   3   0   9      911.26      884.07     34.50 o
   5   0   9      458.33      407.28     26.00 o
  -8   1   9        3.26        8.30      3.63 o
  -7   1   9        1.38        4.48      3.45 o
  -6   1   9      175.05      186.64      7.30 o
  -5   1   9        0.82        0.76      3.03 o
  -4   1   9      313.48      324.84     11.10 o
  -3   1   9      430.80      456.70     15.60 o
  -2   1   9      320.71      342.30     13.50 o
  -1   1   9        4.56        6.98      2.66 o
   0   1   9      552.08      481.65     14.14 o
   1   1   9       18.36       12.79      2.51 o
   2   1   9       51.91       64.26      6.75 o
   3   1   9       42.85       48.50      4.06 o
   4   1   9      132.39      132.77      6.33 o
   5   1   9       26.61       33.36      3.83 o
   6   1   9      157.47      175.46     12.65 o
  -8   2   9        6.05        9.19      3.56 o
  -7   2   9       32.52       32.90      4.47 o
  -6   2   9        4.14        2.03      4.19 o
  -5   2   9       39.24       53.05      4.94 o
  -4   2   9      490.51      519.36     13.44 o
  -3   2   9     1158.69     1093.67     29.84 o
  -2   2   9      128.99      133.37      7.26 o
  -1   2   9       55.30       49.49      3.71 o
   0   2   9        5.37        6.18      2.20 o
   1   2   9       25.22       19.22      3.16 o
   2   2   9      318.79      305.97     13.06 o
   3   2   9      217.51      230.19     10.41 o
   4   2   9      753.44      743.96     23.12 o
   5   2   9       26.39       25.54      3.79 o
   6   2   9        5.01        3.45      3.39 o
  -8   3   9       44.74       26.63      6.62 o
  -7   3   9      147.33      173.34      9.72 o
  -6   3   9      139.04      130.40      7.46 o
  -5   3   9      170.47      148.98      6.79 o
  -4   3   9       16.23       18.30      3.75 o
  -3   3   9      209.38      210.29      6.96 o
  -2   3   9       48.10       46.89      3.91 o
  -1   3   9       77.91       65.07      3.58 o
   0   3   9      591.50      593.53     17.00 o
   1   3   9      114.68      123.27      6.81 o
   2   3   9      272.03      259.91      9.37 o
   3   3   9       86.44       75.40      6.94 o
   4   3   9      114.36      111.28      9.71 o
   5   3   9        0.74        5.76      4.87 o
   6   3   9        0.66        3.84      2.43 o
  -7   4   9       79.68       82.11      7.74 o
  -6   4   9      207.72      205.34      9.65 o
  -5   4   9      116.76      101.64      6.77 o
  -4   4   9      467.67      449.76     17.27 o
  -3   4   9       39.59       46.99     12.49 o
  -2   4   9      243.37      232.74      8.49 o
  -1   4   9       28.49       33.93      4.48 o
   0   4   9      142.73      124.92      9.45 o
   1   4   9        0.37        2.11      2.97 o
   2   4   9       32.13       30.72      7.78 o
   3   4   9       23.63       23.21      6.00 o
   4   4   9      439.84      446.05     21.26 o
   5   4   9        9.67       16.04      4.61 o
   6   4   9       47.87       44.59      6.23 o
  -7   5   9      260.64      264.24     16.87 o
  -6   5   9        2.47       -1.02      3.53 o
  -5   5   9      202.56      226.94     11.05 o
  -4   5   9        2.66        8.32      4.26 o
  -3   5   9       21.97       24.75      4.05 o
  -2   5   9      148.20      146.64     10.26 o
  -1   5   9      314.12      351.86     14.93 o
   0   5   9      165.77      148.09      8.04 o
   1   5   9     1434.46     1333.36     60.69 o
   2   5   9       23.48       19.75      5.29 o
   3   5   9        3.85       12.05      5.24 o
   4   5   9       49.24       49.97      7.29 o
   5   5   9       12.23        6.56      3.40 o
  -6   6   9      295.13      314.16     14.46 o
  -5   6   9       10.45       13.86      4.93 o
  -4   6   9        0.84       -1.95      3.56 o
  -3   6   9      329.45      334.63     15.64 o
  -2   6   9      102.75      105.06      8.08 o
  -1   6   9       18.59       16.04      8.38 o
   0   6   9       17.91       20.96      4.62 o
   1   6   9        0.02        1.16      3.94 o
   2   6   9      168.86      175.02     10.79 o
   3   6   9        6.43        5.06      4.39 o
   4   6   9      171.64      179.31     13.55 o
   5   6   9       76.79       67.50      9.23 o
  -5   7   9       31.64       52.78     10.73 o
  -4   7   9       42.39       40.63      5.31 o
  -3   7   9       33.79       31.95      5.23 o
  -2   7   9       10.36       11.86      4.51 o
  -1   7   9      589.97      569.94     19.72 o
   0   7   9      365.65      346.30     14.67 o
   1   7   9      357.53      373.87     14.62 o
   2   7   9       59.38       81.53     10.80 o
   3   7   9       68.72       59.33     12.87 o
   4   7   9        6.29        6.33      4.36 o
  -4   8   9        1.53        0.00      5.86 o
  -3   8   9       79.11       76.77     11.23 o
  -2   8   9        0.46        0.89      5.35 o
  -1   8   9      100.26       99.22      9.00 o
   0   8   9        2.83        4.58      3.67 o
   1   8   9        9.56        5.82      4.54 o
   2   8   9       51.99       56.90      6.11 o
   3   8   9       35.83       47.31     11.01 o
  -2   9   9       15.24        6.20      4.75 o
  -1   9   9        7.26        1.31      4.42 o
   0   9   9      354.53      342.92     27.44 o
   1   9   9       34.37       24.31      6.87 o
  -8   0  10      196.56      188.55     15.05 o
  -6   0  10      118.29      117.75      8.11 o
  -4   0  10     1402.30     1388.88     55.34 o
  -2   0  10      429.03      362.48     17.04 o
   0   0  10       50.45       84.03      7.11 o
   2   0  10        1.94       -2.55      3.87 o
   4   0  10       94.19      107.81     13.87 o
   6   0  10      229.81      219.11     17.16 o
  -8   1  10        2.69        4.68      3.14 o
  -7   1  10       23.19       14.89      4.58 o
  -6   1  10       78.02       85.29      7.57 o
  -5   1  10     1020.58     1026.94     29.51 o
  -4   1  10       17.85       13.14      3.28 o
  -3   1  10       48.06       45.58      4.04 o
  -2   1  10        0.07        0.82      2.42 o
  -1   1  10        1.30        1.60      2.59 o
   0   1  10        0.27        0.01      2.25 o
   1   1  10      589.85      561.37     16.65 o
   2   1  10      739.11      699.81     18.65 o
   3   1  10     1207.49     1198.13     42.00 o
   4   1  10       53.71       52.34      4.50 o
   5   1  10       88.37       88.80      7.89 o
   6   1  10        0.43        2.79      4.05 o
  -8   2  10      143.98      132.57      8.93 o
  -7   2  10       15.26       16.46      3.71 o
  -6   2  10      147.98      170.57      7.93 o
  -5   2  10      318.45      280.83     16.66 o
  -4   2  10        0.52       -1.33      4.28 o
  -3   2  10      252.81      250.19      7.62 o
  -2   2  10      414.16      406.83     13.66 o
  -1   2  10      409.37      365.80     10.75 o
   0   2  10      225.07      209.61      9.89 o
   1   2  10       18.97       21.69      3.37 o
   2   2  10      678.51      651.48     24.30 o
   3   2  10       57.56       60.45      4.74 o
   4   2  10       67.79       74.27      4.65 o
   5   2  10        5.70        6.56      3.19 o
   6   2  10       55.98       41.94      5.64 o
  -7   3  10        0.70       -2.72      4.60 o
  -6   3  10      158.16      141.20      8.06 o
  -5   3  10      258.99      272.38     10.03 o
  -4   3  10      307.66      325.27     12.28 o
  -3   3  10      210.46      235.03     13.51 o
  -2   3  10      115.25      123.70      8.67 o
  -1   3  10        0.77        4.09      2.47 o
   0   3  10      116.16      119.15      5.89 o
   1   3  10      144.14      144.95      7.82 o
   2   3  10     1226.63     1190.99     38.85 o
   3   3  10      155.58      164.70      8.67 o
   4   3  10       89.26       88.86      9.97 o
   5   3  10       17.94       21.82      3.74 o
  -7   4  10      195.48      199.95     11.76 o
  -6   4  10        0.46        3.14      4.09 o
  -5   4  10       59.82       79.14      7.10 o
  -4   4  10      289.24      297.67     23.47 o
  -3   4  10      439.76      441.27     17.42 o
  -2   4  10      180.73      182.35     11.67 o
  -1   4  10      642.56      638.83     28.51 o
   0   4  10       44.45       40.78      5.90 o
   1   4  10        0.40       -2.82      3.95 o
   2   4  10       16.22       23.98      7.46 o
   3   4  10       73.81       81.01      6.64 o
   4   4  10      135.16      132.01      9.14 o
   5   4  10       27.20       27.34      3.26 o
  -7   5  10        4.46        3.85      4.94 o
  -6   5  10       39.89       42.57      8.54 o
  -5   5  10       35.16       34.67      4.79 o
  -4   5  10      306.00      332.43     12.81 o
  -3   5  10       18.97       23.38      5.06 o
  -2   5  10        0.34        8.42      6.03 o
  -1   5  10       26.41       24.58     11.08 o
   0   5  10      183.11      174.08     10.95 o
   1   5  10      285.48      254.21     12.91 o
   2   5  10      166.26      156.93      9.08 o
   3   5  10        7.68        8.47      4.35 o
   4   5  10        7.46        4.37      4.13 o
   5   5  10       26.95       37.43      5.28 o
  -6   6  10       55.73       55.09      6.12 o
  -5   6  10       24.44       41.08      8.32 o
  -4   6  10        2.08       -1.11      3.97 o
  -3   6  10      291.02      278.97     13.29 o
  -2   6  10       12.62       13.52      4.80 o
  -1   6  10      957.08      959.86     36.62 o
   0   6  10       16.27        8.62      5.74 o
   1   6  10       20.69       26.84      5.08 o
   2   6  10       98.29       97.95      8.22 o
   3   6  10       50.67       50.43      7.72 o
   4   6  10        0.80        2.80      7.72 o
  -5   7  10      108.22      109.41     15.88 o
  -4   7  10       19.58       24.04      5.26 o
  -3   7  10       37.22       37.82      5.59 o
  -2   7  10       39.84       49.42      6.27 o
  -1   7  10        2.59        3.23      3.47 o
   0   7  10        0.58       -0.90      5.27 o
   1   7  10        0.88        2.18      4.47 o
   2   7  10       49.63       59.09      7.35 o
   3   7  10       42.35       55.17      6.01 o
  -3   8  10       72.63       61.96      8.34 o
  -2   8  10      306.15      321.64     22.19 o
  -1   8  10      104.23      108.72     13.38 o
   0   8  10       25.83       30.90      4.46 o
   1   8  10       13.29       15.59      4.93 o
   2   8  10        1.50        6.81      3.77 o
  -7   0  11      570.79      584.62     27.24 o
  -5   0  11       78.18      102.44     10.58 o
  -3   0  11      756.32      792.83     41.11 o
  -1   0  11      268.62      284.14     20.75 o
   1   0  11     2120.14     2175.56     97.44 o
   3   0  11      119.82      148.60     19.02 o
   5   0  11      117.43      124.74     11.83 o
  -7   1  11        0.11        1.86      3.23 o
  -6   1  11      160.30      169.57     10.17 o
  -5   1  11       98.31       91.39      8.19 o
  -4   1  11      197.97      192.86     10.31 o
  -3   1  11      413.34      422.20     21.13 o
  -2   1  11      293.24      281.23     11.00 o
  -1   1  11        6.77        6.87      2.48 o
   0   1  11      241.52      231.61      9.23 o
   1   1  11        3.65        8.25      4.14 o
   2   1  11       58.98       62.92      6.27 o
   3   1  11      118.80      111.40      6.11 o
   4   1  11       88.50       97.38      6.26 o
   5   1  11        3.12        1.29      4.04 o
  -7   2  11      182.61      194.28      9.37 o
  -6   2  11       85.07      106.96      7.00 o
  -5   2  11       94.13       95.25     10.18 o
  -4   2  11       95.57       95.92      7.38 o
  -3   2  11       26.11       30.44      6.56 o
  -2   2  11      360.53      341.45     10.93 o
  -1   2  11      600.92      606.24     18.17 o
   0   2  11      564.09      532.54     24.39 o
   1   2  11      326.38      309.88     13.29 o
   2   2  11      151.51      126.46      8.79 o
   3   2  11       39.02       34.84      5.05 o
   4   2  11      135.38      131.58      8.48 o
   5   2  11       68.62       63.58      6.64 o
  -7   3  11      140.06      149.73     10.06 o
  -6   3  11        0.21        1.53      3.89 o
  -5   3  11        2.15        5.63      3.26 o
  -4   3  11      130.72      126.30     14.95 o
  -3   3  11      641.63      621.46     25.03 o
  -2   3  11       61.18       57.66      6.18 o
  -1   3  11       60.75       66.75      5.43 o
   0   3  11      204.75      200.33     13.62 o
   1   3  11        1.25        6.31      4.25 o
   2   3  11      229.21      216.57     10.80 o
   3   3  11       11.43       10.43      3.36 o
   4   3  11      251.36      265.81     11.32 o
   5   3  11        0.91        7.87      7.55 o
  -7   4  11       15.31       20.45      5.97 o
  -6   4  11      215.07      248.01     14.30 o
  -5   4  11       57.19       57.83      6.65 o
  -4   4  11        5.43       13.84      5.31 o
  -3   4  11       75.14       65.33      9.04 o
  -2   4  11        5.93       15.74      6.87 o
  -1   4  11       26.28       28.30      7.37 o
   0   4  11     1069.04      989.47     52.04 o
   1   4  11       66.45       50.83      5.04 o
   2   4  11       13.67       31.97      4.69 o
   3   4  11        3.36        4.15      3.46 o
   4   4  11      197.70      176.10      9.06 o
   5   4  11        0.62        0.98      3.00 o
  -6   5  11      107.86      104.09      8.22 o
  -5   5  11      220.20      236.24     11.27 o
  -4   5  11        7.02        0.07      3.78 o
  -3   5  11      466.47      502.46     17.73 o
  -2   5  11       51.74       67.90      7.22 o
  -1   5  11       22.46       19.24      5.49 o
   0   5  11        2.25       -4.68      4.68 o
   1   5  11       65.26       62.20      5.55 o
   2   5  11       88.09       95.63      6.73 o
   3   5  11      149.63      158.57      7.68 o
   4   5  11        0.14       -1.31      3.00 o
  -5   6  11        2.09        2.49      4.13 o
  -4   6  11       51.06       46.03      5.79 o
  -3   6  11       19.11       31.71      4.27 o
  -2   6  11        8.20       16.98      9.87 o
  -1   6  11      142.99      128.44      9.86 o
   0   6  11       17.12       13.27      5.07 o
   1   6  11       67.67       64.50      5.94 o
   2   6  11        2.31       -0.76      3.32 o
   3   6  11        0.32        1.41      5.12 o
  -4   7  11       90.85      106.70      9.66 o
  -3   7  11      357.06      374.50     19.96 o
  -2   7  11        2.41       -1.88      3.25 o
  -1   7  11        0.09        0.26      3.57 o
   0   7  11       17.84       18.67      4.31 o
   1   7  11       64.36       63.44      7.23 o
   2   7  11       23.99       25.08      4.01 o
  -3   8  11        0.01       -2.16      4.47 o
  -2   8  11       27.19       23.60      4.24 o
  -1   8  11       20.82       13.72      4.96 o
   0   8  11        0.32        0.01      3.02 o
   1   8  11       68.41       59.47      5.73 o
  -6   0  12      203.64      255.47     28.10 o
  -4   0  12      356.83      358.85     28.32 o
  -2   0  12       63.33       73.67     11.87 o
   0   0  12      395.28      409.52     23.96 o
   2   0  12       11.06       16.88      9.01 o
   4   0  12       48.98       47.34      6.88 o
  -7   1  12       51.47       50.45      6.40 o
  -6   1  12        1.09        3.50      4.08 o
  -5   1  12      182.72      208.38     36.11 o
  -4   1  12      447.02      442.54     19.13 o
  -3   1  12      577.37      618.99     26.57 o
  -2   1  12       50.36       52.07      4.79 o
  -1   1  12      628.67      604.69     27.05 o
   0   1  12       13.19       13.64      4.33 o
   1   1  12       81.56       72.50      7.25 o
   2   1  12      152.61      151.70     12.44 o
   3   1  12      251.03      227.40     11.06 o
   4   1  12        9.07       11.75      3.54 o
   5   1  12       10.33       10.33      5.59 o
  -7   2  12       13.45        9.93      7.29 o
  -6   2  12       34.45       44.17      6.44 o
  -5   2  12      442.00      481.31     29.73 o
  -4   2  12      174.42      188.90     20.38 o
  -3   2  12       40.79       54.65      6.88 o
  -2   2  12      144.58      153.07     10.19 o
  -1   2  12        6.31       10.17      3.09 o
   0   2  12       80.65       74.20      7.38 o
   1   2  12        1.98        3.10      4.56 o
   2   2  12      215.74      204.60      9.44 o
   3   2  12       64.25       48.16      7.76 o
   4   2  12        6.51        7.27      5.74 o
   5   2  12       29.86       19.74      6.58 o
  -7   3  12       52.19       45.62     10.15 o
  -6   3  12       49.66       59.14      8.73 o
  -5   3  12       30.03        9.87      9.87 o
  -4   3  12       98.14      113.29     12.57 o
  -3   3  12        1.26        6.59      5.21 o
  -2   3  12      407.78      404.14     23.95 o
  -1   3  12      264.60      240.25     18.72 o
   0   3  12       60.80       55.84      7.95 o
   1   3  12       14.69        8.14      3.83 o
   2   3  12      342.85      346.56     14.69 o
   3   3  12       24.10       24.38      3.78 o
   4   3  12      137.45      114.63      8.59 o
  -6   4  12        2.09       -3.46      4.69 o
  -5   4  12      319.06      338.75     23.11 o
  -4   4  12        0.49        7.32      6.72 o
  -3   4  12      109.76       96.39      8.29 o
  -2   4  12       87.13       64.29      9.12 o
  -1   4  12       26.69       24.43      5.70 o
   0   4  12      148.16      143.48      8.94 o
   1   4  12       16.90       10.85      4.88 o
   2   4  12      149.77      152.79      8.42 o
   3   4  12      183.32      166.61      9.34 o
   4   4  12        7.77        0.80      4.02 o
  -6   5  12        3.22        9.01      5.29 o
  -5   5  12        9.73       16.29      5.34 o
  -4   5  12       34.23       24.55      4.46 o
  -3   5  12        8.59        5.84      4.63 o
  -2   5  12      327.11      326.70     19.19 o
  -1   5  12       70.95       77.53      6.93 o
   0   5  12       83.35       90.09      7.24 o
   1   5  12        1.58        0.31      4.32 o
   2   5  12      213.57      218.65      9.19 o
   3   5  12        0.03       -1.82      3.00 o
  -5   6  12      311.40      300.78     24.67 o
  -4   6  12       25.70       30.12      4.98 o
  -3   6  12        4.50        7.51      3.93 o
  -2   6  12       10.98       17.30      5.11 o
  -1   6  12      194.77      185.54     11.57 o
   0   6  12       66.81       80.23     11.56 o
   1   6  12      133.86      142.89      7.79 o
   2   6  12      112.07      119.41      7.86 o
   3   6  12       16.48       22.31      4.80 o
  -4   7  12       77.17       63.28      7.94 o
  -3   7  12        2.38        0.64      3.13 o
  -2   7  12        0.73       -0.97      4.52 o
  -1   7  12      227.68      226.29     13.36 o
   0   7  12        1.74        3.44      2.99 o
   1   7  12        0.44        0.00      3.34 o
  -7   0  13        3.51        9.73      7.29 o
  -5   0  13      298.03      325.85     33.75 o
  -3   0  13      448.23      441.56     22.99 o
  -1   0  13       12.65       15.96      5.98 o
   1   0  13      442.53      392.31     34.18 o
   3   0  13       52.09       45.54     17.38 o
  -7   1  13       87.89       77.38      9.01 o
  -6   1  13      221.44      208.16     12.89 o
  -5   1  13       10.85       20.01      6.91 o
  -4   1  13       15.52       32.07     10.30 o
  -3   1  13       79.15       72.95      9.03 o
  -2   1  13      105.40      109.41      9.14 o
  -1   1  13       66.96       72.46      8.29 o
   0   1  13      222.51      227.90     11.64 o
   1   1  13        4.18        9.24      4.35 o
   2   1  13        6.47        1.39      3.96 o
   3   1  13       23.02       29.56      5.38 o
   4   1  13      170.27      165.30     10.29 o
  -6   2  13        9.10        8.74      8.37 o
  -5   2  13      101.39       93.97     18.02 o
  -4   2  13      141.99      157.54     19.70 o
  -3   2  13      278.78      233.40     24.31 o
  -2   2  13        0.17       -2.45      3.28 o
  -1   2  13        0.09        5.79      6.17 o
   0   2  13      293.25      237.20     11.92 o
   1   2  13      103.53       95.03      7.12 o
   2   2  13       89.14      102.06      9.39 o
   3   2  13        2.27        3.73      3.81 o
   4   2  13      146.03      142.49      8.77 o
  -6   3  13       26.14       19.60      5.01 o
  -5   3  13       70.54       73.28      9.14 o
  -4   3  13       72.85       84.39      9.71 o
  -3   3  13        4.50       11.29      4.49 o
  -2   3  13      388.78      338.12     16.89 o
  -1   3  13       11.58       20.89      5.91 o
   0   3  13        5.00       11.62      8.50 o
   1   3  13       46.65       49.18      8.49 o
   2   3  13       50.10       48.29      5.92 o
   3   3  13      114.10      110.37      8.05 o
   4   3  13       94.56       85.12      6.16 o
  -6   4  13       63.34       54.78      9.44 o
  -5   4  13        5.61       10.69      4.77 o
  -4   4  13      114.51      106.79      7.06 o
  -3   4  13       24.52       33.11      6.39 o
  -2   4  13       52.13       60.96      7.58 o
  -1   4  13       68.33       70.25      7.74 o
   0   4  13      228.34      232.31     13.95 o
   1   4  13       39.37       49.41      5.71 o
   2   4  13      232.61      217.09     11.05 o
   3   4  13       18.52       23.52      3.26 o
  -5   5  13      101.63       95.57     11.70 o
  -4   5  13        2.93       -1.50      3.58 o
  -3   5  13      322.31      331.60     20.60 o
  -2   5  13       55.36       63.03     10.78 o
  -1   5  13       52.98       59.52      5.03 o
   0   5  13       55.58       53.59      5.26 o
   1   5  13       26.47       27.73      4.06 o
   2   5  13       17.31       14.99      3.59 o
   3   5  13       65.58       63.65      8.44 o
  -4   6  13       79.93       78.95      7.01 o
  -3   6  13       70.73       79.00      6.31 o
  -2   6  13       88.43       92.68      7.54 o
  -1   6  13        0.30        1.23      3.34 o
   0   6  13      159.71      158.88     17.03 o
   1   6  13       17.95       14.79      3.84 o
  -2   7  13       56.94       62.79      5.97 o
  -1   7  13      202.74      209.18     10.51 o
   0   7  13       45.21       33.75      9.87 o
  -6   0  14       12.70       15.02     11.16 o
  -4   0  14        4.59        5.29      6.72 o
  -2   0  14      425.87      470.83     44.48 o
   0   0  14       14.68       15.88      9.44 o
   2   0  14      340.21      350.55     32.90 o
  -6   1  14        0.17        0.15      4.28 o
  -5   1  14      224.71      245.50     17.18 o
  -4   1  14       30.39       18.59      7.58 o
  -3   1  14       18.34       18.11      7.97 o
  -2   1  14       58.49       56.47      7.34 o
  -1   1  14      292.10      282.91     11.42 o
   0   1  14        3.13        3.74      4.75 o
   1   1  14       34.45       38.72      7.77 o
   2   1  14      126.26      162.80     13.80 o
   3   1  14        1.01        0.96      3.36 o
  -6   2  14        1.65        1.62      4.45 o
  -5   2  14        0.52        2.39      3.88 o
  -4   2  14      346.79      368.04     49.06 o
  -3   2  14        4.09        6.62      4.69 o
  -2   2  14       10.25       19.31      4.73 o
  -1   2  14      209.11      204.30     10.21 o
   0   2  14        6.85        0.86      3.45 o
   1   2  14       10.38       11.89      3.85 o
   2   2  14      157.14      177.59      8.27 o
   3   2  14      135.87      137.84      8.26 o
  -5   3  14       68.67       84.13     12.37 o
  -4   3  14       21.54       22.16      6.00 o
  -3   3  14        2.44       -1.37      3.82 o
  -2   3  14      249.82      237.27     16.30 o
  -1   3  14       16.63       30.19      5.54 o
   0   3  14      281.52      266.03     15.22 o
   1   3  14       26.53       38.28      5.05 o
   2   3  14       33.35       51.45     12.16 o
   3   3  14      131.32      131.15      6.70 o
  -5   4  14       48.57       34.66      7.27 o
  -4   4  14      123.94      130.05     14.37 o
  -3   4  14      180.75      226.85     12.66 o
  -2   4  14        0.09       -1.93      4.29 o
  -1   4  14        0.56        8.62     12.66 o
   0   4  14       19.19       19.43      4.72 o
   1   4  14      118.32      135.95      7.87 o
   2   4  14        2.05        2.44      2.92 o
  -4   5  14        3.83        8.78      3.01 o
  -3   5  14       72.68       73.26     10.54 o
  -2   5  14       84.26       84.52      9.85 o
  -1   5  14        3.48        8.40      5.15 o
   0   5  14      332.63      339.29     15.81 o
   1   5  14       21.01       20.86      3.28 o
  -3   6  14      102.86       90.82     12.01 o
  -2   6  14        2.08        1.11      2.83 o
  -1   6  14        0.68       -4.29      4.29 o
   0   6  14       17.85       17.54      4.15 o
  -5   0  15       58.55       55.21     10.58 o
  -3   0  15      383.13      320.09     22.74 o
  -1   0  15       22.06       28.89      5.29 o
   1   0  15       10.85       21.31      9.73 o
  -5   1  15        7.98        8.03      4.55 o
  -4   1  15       89.82      109.73     13.38 o
  -3   1  15        0.18       -2.09      5.34 o
  -2   1  15       19.86       32.21      7.10 o
  -1   1  15        0.49        4.46      3.68 o
   0   1  15      191.58      205.43     10.72 o
   1   1  15       30.95       39.39      7.12 o
   2   1  15      205.43      230.73     15.98 o
  -5   2  15        0.17       -1.75      3.64 o
  -4   2  15       37.86       13.88      7.08 o
  -3   2  15       47.32       45.20      5.01 o
  -2   2  15      181.18      184.16     11.87 o
  -1   2  15      174.75      200.93      9.42 o
   0   2  15        4.72        4.56      4.17 o
   1   2  15       25.20       29.76      4.56 o
   2   2  15        0.35        3.58      3.89 o
  -5   3  15      130.81      148.89     19.31 o
  -4   3  15       27.74       25.25      3.42 o
  -3   3  15       50.99       48.28      8.21 o
  -2   3  15        0.04       -0.17      4.70 o
  -1   3  15       54.77       51.90     13.94 o
   0   3  15      136.25      129.03      8.57 o
   1   3  15      111.26      114.63      7.76 o
   2   3  15       11.08        5.08      4.25 o
  -4   4  15      124.99      129.85     15.14 o
  -3   4  15        0.21       -1.08      4.03 o
  -2   4  15      267.79      275.21     31.97 o
  -1   4  15        5.60        4.70      4.20 o
   0   4  15      139.01      114.42      7.71 o
   1   4  15       17.00       20.73      4.28 o
  -2   5  15        5.56        1.97      4.20 o
  -1   5  15       42.94       42.07      6.39 o
   0   5  15       49.76       66.51      8.44 o
  -4   0  16      244.92      244.00     21.45 o
  -2   0  16      174.29      206.64     17.52 o
   0   0  16      166.26      203.95     14.30 o
  -4   1  16       49.62       52.72     10.01 o
  -3   1  16      159.25      183.50     17.88 o
  -2   1  16        1.10        3.01      3.89 o
  -1   1  16       14.92        5.92      6.58 o
   0   1  16       18.49       33.12      7.28 o
   1   1  16       90.87       84.27      9.61 o
  -4   2  16        0.15        3.88      3.88 o
  -3   2  16      125.52      140.16      9.94 o
  -2   2  16      120.39      119.27     16.81 o
  -1   2  16        3.08        6.45      3.20 o
   0   2  16      136.59      140.98     10.53 o
   1   2  16       13.31        5.11      5.43 o
  -3   3  16       43.85       33.86      6.36 o
  -2   3  16      101.68      124.48      8.63 o
  -1   3  16        0.07        5.46      4.47 o
   0   3  16       19.66       23.99      4.07 o
  -1   0  17      166.30      153.61     17.73 o
  -2   1  17       80.19       68.08     10.30 o
 
